# Supplementary material for: A hierarchy of needs for remote undergraduate medical education: lessons from the medical student experience
Source: BMC Med Educ. 2022 Jun 2;22:423. doi: 10.1186/s12909-022-03479-4 (PMC9161626; doi:10.1186/s12909-022-03479-4)
Supplement: Supplementary file 4 — Additional file 4. [file 12909_2022_3479_MOESM4_ESM.xlsx]

## Sheet: Sheet0
StartDate	EndDate	Progress	Duration (in seconds)	Finished	RecordedDate	Q55	Q2	Q3	Q3_9_TEXT	Q52_1	Q52_2	Q52_3	Q54	Q16_1	Q16_2	Q16_3	Q16_4	Q16_5	Q16_6	Q16_7	Q16_8	Q16_8_TEXT	Q25	Q26	Q58_1	Q58_2	Q58_3	Q58_4	Q20_1	Q20_2	Q21	Q13_1	Q13_2	Q13_3	Q10_1	Q10_2	Q10_3	Q10_4	Q28_1	Q28_2	Q28_3	Q28_4	Q28_5	Q29_1	Q29_2	Q29_3	Q29_4	Q29_5	Q29_6
Start Date	End Date	Progress	Duration (in seconds)	Finished	Recorded Date	Which program are you enrolled in?	In which phase of the curriculum are you currently enrolled?	What courses have you recently taken part in that utilized virtual learning? - Selected Choice	What courses have you recently taken part in that utilized virtual learning? - Other - Text	In an ideal virtual learning environment, how much time would you allocate to the following activities on an average day? - Live virtual class facilitated by faculty	In an ideal virtual learning environment, how much time would you allocate to the following activities on an average day? - Working remotely by yourself	In an ideal virtual learning environment, how much time would you allocate to the following activities on an average day? - Collaborating remotely with peers	Imagine an ideal virtual class, what would it look like? Where do you see the biggest opportunities for online learning?	Compared to in-person sessions that live virtual classes are replacing, how much do you think the new virtual setting has limited or enhanced your ability to learn? - Small group discussions	Compared to in-person sessions that live virtual classes are replacing, how much do you think the new virtual setting has limited or enhanced your ability to learn? - CBCL sessions	Compared to in-person sessions that live virtual classes are replacing, how much do you think the new virtual setting has limited or enhanced your ability to learn? - Lectures, seminars	Compared to in-person sessions that live virtual classes are replacing, how much do you think the new virtual setting has limited or enhanced your ability to learn? - Office hours	Compared to in-person sessions that live virtual classes are replacing, how much do you think the new virtual setting has limited or enhanced your ability to learn? - Student presentations	Compared to in-person sessions that live virtual classes are replacing, how much do you think the new virtual setting has limited or enhanced your ability to learn? - Review Sessions, Q&A	Compared to in-person sessions that live virtual classes are replacing, how much do you think the new virtual setting has limited or enhanced your ability to learn? - Journal Club	Compared to in-person sessions that live virtual classes are replacing, how much do you think the new virtual setting has limited or enhanced your ability to learn? - Other	Compared to in-person sessions that live virtual classes are replacing, how much do you think the new virtual setting has limited or enhanced your ability to learn? - Other - Text	Recall virtual classes that went well. How did they enhance your learning?	Recall virtual classes that did not go as well. How did they limit your learning?	Compared to in-person sessions that live virtual classes are replacing, how much do you think the new virtual setting has limited or enhance faculty's ability to... - Assess your medical knowledge	Compared to in-person sessions that live virtual classes are replacing, how much do you think the new virtual setting has limited or enhance faculty's ability to... - Observe you directly	Compared to in-person sessions that live virtual classes are replacing, how much do you think the new virtual setting has limited or enhance faculty's ability to... - Provide feedback	Compared to in-person sessions that live virtual classes are replacing, how much do you think the new virtual setting has limited or enhance faculty's ability to... - Assess your degree of professionalism	In what way has the transition to virtual learning influenced your relationships with... - Faculty	In what way has the transition to virtual learning influenced your relationships with... - Peers	In what way(s) did your relationships change?	Compared to in-person sessions that these virtual classes are replacing, how engaging do you think the virtual learning sessions in your course(s) have been? - Small group setting	Compared to in-person sessions that these virtual classes are replacing, how engaging do you think the virtual learning sessions in your course(s) have been? - Large-groups with break-out rooms	Compared to in-person sessions that these virtual classes are replacing, how engaging do you think the virtual learning sessions in your course(s) have been? - Large-groups without break-out rooms	Compared to in-person sessions that these virtual classes are replacing, how comfortable are you doing the following? - Asking a question verbally	Compared to in-person sessions that these virtual classes are replacing, how comfortable are you doing the following? - Answering a question verbally	Compared to in-person sessions that these virtual classes are replacing, how comfortable are you doing the following? - Giving a presentation	Compared to in-person sessions that these virtual classes are replacing, how comfortable are you doing the following? - Challenging ideas	Thinking about your virtual clinical sessions, how do you think these sessions have limited or enhanced development of your clinical skills. - History-taking	Thinking about your virtual clinical sessions, how do you think these sessions have limited or enhanced development of your clinical skills. - Physical examination	Thinking about your virtual clinical sessions, how do you think these sessions have limited or enhanced development of your clinical skills. - Differential diagnosis	Thinking about your virtual clinical sessions, how do you think these sessions have limited or enhanced development of your clinical skills. - Case write-ups	Thinking about your virtual clinical sessions, how do you think these sessions have limited or enhanced development of your clinical skills. - Oral presentation	Thinking about your virtual clinical sessions, how do you think these sessions have limited or enhanced development of your clinical skills. - History-taking	Thinking about your virtual clinical sessions, how do you think these sessions have limited or enhanced development of your clinical skills. - Physical examination	Thinking about your virtual clinical sessions, how do you think these sessions have limited or enhanced development of your clinical skills. - Differential diagnosis	Thinking about your virtual clinical sessions, how do you think these sessions have limited or enhanced development of your clinical skills. - Case write-ups	Thinking about your virtual clinical sessions, how do you think these sessions have limited or enhanced development of your clinical skills. - Oral presentation	Thinking about your virtual clinical sessions, how do you think these sessions have limited or enhanced development of your clinical skills. - Recommending/interpreting tests
2020-05-21 12:47:17	2020-05-21 12:49:41	100	143	True	2020-05-21 12:49:41	Pathways Medical	Pre-clerkship	Pathways pre-clerkship courses		1 hour	3 hours	2 hours		Same	Somewhat enhanced	Same	Same		Same
2020-05-21 12:47:00	2020-05-21 12:51:18	100	257	True	2020-05-21 12:51:19	Pathways Medical	PCE	Virtual Radiology course,AISC		6 hours	2 hours	2 hours	Small group zooms combined with independent learning. Listening to lectures for 5 hours a day over zoom is HARD.	Same		Severely limited	Severely limited	Somewhat limited					Gave me more time with the material.	Hard to stay focused from home.	Same	Severely limited	Severely limited	Severely limited	Much more negative	Much more negative	I just don't know my profs as well.	More engaging	More engaging	Less engaging	Less comfortable	Same	Somewhat more comfortable	Somewhat more comfortable
2020-05-21 12:45:59	2020-05-21 12:52:28	100	388	True	2020-05-21 12:52:28	HST	Post-PCE student	Virtual Radiology course,Virtual Clinical Elective		2 hours	3 hours	1 hour		Somewhat limited		Somewhat limited	Somewhat limited	Same	Somewhat limited						Severely limited	Severely limited	Somewhat limited	Severely limited	Somewhat more negative	Somewhat more negative		Same	Less engaging	Less engaging	Less comfortable	Somewhat more comfortable	Somewhat more comfortable	Less comfortable
2020-05-21 12:49:57	2020-05-21 12:55:57	100	359	True	2020-05-21 12:55:57	HST	PCE	Virtual Radiology course,COVID Curriculum Elective,Clerkship-specific Online Modules		1 hour	7 or more hours	1 hour	As passive as possible from the student's perspective. Engagement in a non-small-group perspective leads to too many delays that often aren't relevant to most people.	Same		Same							Few interruptions by student questions and engagement	Too many irrelevant questions and pauses for student answers	Greatly enhanced	Greatly enhanced	Same	Greatly enhanced	Somewhat more positive	Somewhat more positive		More engaging	More engaging	More engaging	Much less comfortable	Much less comfortable	Did not use	Did not use
2020-05-21 12:47:13	2020-05-21 12:57:30	100	617	True	2020-05-21 12:57:31	Pathways Dental	Pre-clerkship	Pathways pre-clerkship courses		1 hour	3 hours	3 hours	I personally enjoy the CBCL pre-recorded videos with my group. The videos are very well done and I enjoy pausing to discuss with my group. I feel like I learn a lot, but it also is exhausting being on zoom all day.	Somewhat enhanced	Same	Same			Severely limited				Working in small groups is more enjoyable for me, but also more exhausting because I have to be constantly attentive for an extended period of time.	Random groups are super awkward because it always takes a while to get in the groove with a group... so the live sessions are always not as effective for me with the random breakout rooms.	Severely limited	Severely limited	Same	Somewhat limited	Much more negative	Somewhat more negative	There's no longer the proximity.... I feel like it's no longer about growing relationships, and more about maintaining relationships.	More engaging	Less engaging	Less engaging	Much less comfortable	Less comfortable	Much less comfortable	Much less comfortable	Somewhat limited	Severely limited	Same	Same	Same
2020-05-21 12:45:50	2020-05-21 13:00:13	100	862	True	2020-05-21 13:00:13	Pathways Medical	Pre-clerkship	Pathways pre-clerkship courses		2 hours	3 hours	2 hours	I think an ideal virtual class is in a small group setting with peers and a faculty member. I think this is the best way to facilitate both discussion, creative thinking between peers, and real-time clarification with faculty.	Somewhat limited	Severely limited	Severely limited			Severely limited				They were cases that were set up to demonstrate clear points, concept maps were drawn and slides were annotated during class, there was lively discussion both in small groups and with the faculty member. The faculty member kept things moving!	There was a lot of one-way talking without any annotation. There was not a lot of participation and questions were not answered clearly; or a lot of questions were put off.	Severely limited	Severely limited	Severely limited	Severely limited	Somewhat more negative	Same	Especially when we started working with new faculty who we did not know in person, they did not feel like they were on our side as much. I think this led to a significantly more adversarial relationship with faculty than previously.	Less engaging	Less engaging	Much less engaging	Same	Same	Same	Same	Somewhat limited	Severely limited	Somewhat limited	Same	Same
2020-05-21 12:46:48	2020-05-21 13:02:21	100	933	True	2020-05-21 13:02:22	Pathways Medical	PCE	AISC,COVID Curriculum Elective,Clerkship-specific Online Modules		2 hours	2 hours	1 hour	Highly efficient small-group sessions with faculty lasting two to three hours. Self-paced preparatory work ahead of time so as to maximize the value of the session. Minimal work requiring additional collaboration with peers outside of class. Online learning is far inferior to in-person, so attempting to minimize the need for inefficient online sessions is critical.	Severely limited		Somewhat limited	Somewhat limited	Same	Somewhat limited	Severely limited			Surgery Clerkship consolidation sessions - highly relevant, targeted review of the week's material (not better compared to in-person sessions, but has been the best virtual session)	80 person class where a journal club style was attempted. No way to encourage participation dynamically and interactively. Other classes don't seem to have a clear agenda/purpose behind weekly meetings.	Somewhat limited	Severely limited	Severely limited		Somewhat more negative	Somewhat more negative	Inability to easily approach faculty/peers after or before class to walk through more challenging concepts/questions.	Less engaging	Less engaging	Much less engaging	Much less comfortable	Less comfortable	Same	Same						Somewhat limited	Severely limited	Somewhat limited	Same	Same	Same
2020-05-21 12:58:36	2020-05-21 13:04:07	100	330	True	2020-05-21 13:04:07	HST	Graduating student	Clinical Capstone,Other	physicians and leadership	1 hour	2 hours	1 hour		Somewhat limited		Somewhat limited	Somewhat limited	Somewhat limited	Same				group discussions, active participation (cases, etc.)	lectures, hard to pay attention	Somewhat limited	Somewhat limited	Somewhat limited	Somewhat limited	Somewhat more negative	Somewhat more negative	less natural interaction	Less engaging	Less engaging	Much less engaging	Less comfortable	Less comfortable	Less comfortable	Less comfortable
2020-05-21 12:55:55	2020-05-21 13:04:55	100	539	True	2020-05-21 13:04:55	Pathways Medical	Post-PCE student	Essentials of the Profession II,Virtual Clinical Elective		2 hours	2 hours	2 hours	Some combination of out of class time with peers, out of class time alone, lecture and small group live components with peers + faculty.	Somewhat limited		Somewhat limited		Somewhat limited					Small, interactive group sessions worked best, not too long, assigned speaking roles	Too many lectures, hard to engage, even when there is time for questions and answers. not enough forcing me to pay attention/engage	Severely limited	Somewhat limited	Somewhat limited		Somewhat more positive	Same	More interactions with different peers. Some more interaction with faculty through small groups	Less engaging	Less engaging	Much less engaging	Less comfortable	Less comfortable	Somewhat more comfortable	Less comfortable
2020-05-21 12:56:18	2020-05-21 13:08:53	100	754	True	2020-05-21 13:08:53	Pathways Medical	Graduating student	Clinical Capstone		3 hours	4 hours	2 hours	Lectures and didactics identical as now, just online. Small group discussions e.g. in pre-clerkship can be done in breakout rooms. CBCL portions with all 40 students together much more challenging... hard to call on individual students. Give time for students to connect with their peers for self-organized virtual study groups - I have done this with my friends to just productively work together w…	Somewhat limited		Same							Lectures identical - actually nice to be able to get up and stretch, walk around, get coffee while listening intently to the lecture.	Small group discussions have been more challenging - much harder to have stimulating conversation among many people over Zoom. It gets worse with larger group size, 4-5 people seems to be a sweet spot.		Somewhat limited	Somewhat limited	Severely limited	Somewhat more positive	Somewhat more negative	In some ways the inherent informality of working from home has humanized the relationship with faculty - we see each other's homes/backgrounds and it no longer feels like a god speaking to a mouse. Harder to have warm natural interactions with peers though.	Less engaging	Less engaging	Less engaging	Did not use	Did not use	Did not use	Did not use
2020-05-21 12:48:03	2020-05-21 13:09:19	100	1275	True	2020-05-21 13:09:19	Pathways Medical	Pre-clerkship	Pathways pre-clerkship courses		2 hours	4 hours	2 hours	Recording the virtual class. In Homeostasis I, virtual classes were recorded and I learned a lot from hearing it from faculty in different societies who would explain things in a different approaches. This is something you could only get from an online class, and it was actually very helpful to learn concepts, hearing it in multiple ways helps solidify concepts.	Somewhat enhanced	Somewhat enhanced	Somewhat limited	Somewhat limited	Severely limited	Somewhat limited					- Spacing out during virtual classes is much easier to do, just because of the nature of looking at your screen rather than a person. This can get worse when faculty get off topic (I realize sometimes this is to get our morale up) but I tend to space out then and come back, sometimes missing actual critical class material. I think staying focused and fast paced will help students be engaged - and…	Somewhat limited	Severely limited	Severely limited	Somewhat limited	Much more negative	Same	It is hard to feel comfortable with faculty unless they reach out. I feel more distant from the faculty, even though I think they are trying their best. I also miss interaction with other society's faculty too, which enriched our learning in homeostasis I. Faculty also can't "walk around the room" like they used to, so it is hard for them to see how we engage within the CBCL group.	Same	Same	Much less engaging	Same	Same	Much less comfortable	Much less comfortable	Somewhat limited	Severely limited	Same	Somewhat limited	Severely limited
2020-05-21 13:05:47	2020-05-21 13:12:09	100	382	True	2020-05-21 13:12:10	HST	Pre-clerkship	HST pre-clerkship courses		2 hours	2 hours	2 hours	More variety in each class. Three hour lectures are too long. More short breaks, and more interactive learning.	Somewhat limited		Somewhat limited		Somewhat enhanced	Same				Had many different activities throughout each class period - there was variety. gave short five minute breaks every 45 minutes. Classes are better when people turn their videos on.	Lectures continued for hours with no interaction or breaks.	Same	Severely limited	Somewhat limited	Same	Same	Same		Less engaging	Same	Much less engaging	Same	Same	Same	Same
2020-05-21 12:53:29	2020-05-21 13:13:42	100	1212	True	2020-05-21 13:13:42	Pathways Dental	Pre-clerkship	Other	none	1 hour	5 hours	1 hour	-having lectures/seminars posted online and virtually accessible 24/7 (attendance in real time not required due to time differences internationally) -having group discussions also posted online and accessible -biggest opportunities: freedom for personal routine at home; slightly less expensive than in person instruction (room and board fees, for instance); convenient for those who have difficulty…	Same		Same	Same	Same	Same	Same			-material is still the same, but we have the freedom to learn on our own schedule -virtual classes that were properly planned by faculty were still more effective than in person classes that were not planned well by faculty -no small burdens of rushing to class if running late/weather problems and transportation to classes -it seems that the value of the class depends on how the class is structur…	-poorly planned lectures	Somewhat limited	Somewhat limited	Same	Same	Same	Same	-in a way it was slightly easier to make contact since everyone had to make contact virtually	Same	Same	Same	Somewhat more comfortable	Somewhat more comfortable	Somewhat more comfortable	Somewhat more comfortable
2020-05-21 12:46:42	2020-05-21 13:14:54	100	1692	True	2020-05-21 13:14:55	Pathways Medical	PCE	Essentials of the Profession II,AISC,Clerkship-specific Online Modules		1 hour	5 hours	2 hours	Small, interactive sessions. It is incredibly difficult to maintain focus in large lectures. Those kind of lectures should just be recorded and sent out as videos so we can watch them whenever we want and on double speed. If we're not interacting (and I mean actually interacting such as playing a jeopardy style game, not just given the opportunity to ask questions) then the risks of being distrac…	Somewhat limited		Severely limited	Same	Same	Severely limited	Same			I would say none of them enhanced my learning relative to what an in-person class would do. The ones that went well though were interactive, for example having jeopardy style questions and teams answering them.	Dull lectures where professors just talk to empty screens. Those sort of sessions should just be recorded as videos so that we can watch them on our own at increased speeds if we choose, and then maybe you can have a separate session for questions if those come up. Otherwise it's a total waste of time. Most of the online learning has been of this sort which has been extremely frustrating.	Severely limited	Severely limited	Severely limited	Severely limited	Same	Much more negative	Can't interact with peers and bounce ideas off them to the same level as we can in person, where we are in the same space, especially in the time in between sessions.	Much less engaging	Much less engaging	Much less engaging	Much less comfortable	Much less comfortable	Same	Much less comfortable						Somewhat limited	Severely limited	Somewhat limited	Severely limited	Severely limited	Severely limited
2020-05-21 13:08:15	2020-05-21 13:15:58	100	462	True	2020-05-21 13:15:58	Pathways Medical	PCE	Virtual Radiology course,COVID Curriculum Elective		2 hours	3 hours	2 hours	Time to work on independent projects at one's convenience/own pace and then coming together to discuss	Somewhat limited		Same		Same	Somewhat limited				Mix of independent learning, lectures, and small-group discussions. Breakout groups very effective.	Online lectures less engaging without real-time questions/feedback like poll.ev	Severely limited	Severely limited	Severely limited	Severely limited	Somewhat more negative	Somewhat more negative	Fewer opportunities to interact	Same	More engaging	Same	Much less comfortable	Less comfortable	Same	Less comfortable
2020-05-21 12:46:37	2020-05-21 13:18:34	100	1917	True	2020-05-21 13:18:35	Pathways Medical	Post-PCE student	Essentials of the Profession II,COVID Curriculum Elective		4 hours	3 hours	1 hour	The ideal virtual class would be interactive, engage students, and keep students interested throughout. Biggest opportunities for learning are likely building a stronger foundation of knowledge and exploring topics in social medicine.	Same		Somewhat limited		Same		Same			Small group discussions, and engaging lectures (not necessarily lectures that required student participation but instead, lectures where the speakers discussed interesting/relevant topics and were great speakers)	Two hours of lecture was too long to concentrate listening to, particularly since we are on the computer so it was easy to become distracted. Two hours of small group discussion also seemed too long.	Same	Same	Same	Somewhat limited	Somewhat more positive	Somewhat more negative	I am used to becoming more close to my peers because we often talk before or after small group sessions in-person. Online, we don't talk with each other because initiating conversations with peers you have not met before is a bit awkward.	More engaging	Same	Less engaging	Somewhat more comfortable	Somewhat more comfortable	Somewhat more comfortable	Somewhat more comfortable
2020-05-21 13:02:27	2020-05-21 13:22:11	100	1183	True	2020-05-21 13:22:11	Pathways Medical	Pre-clerkship	Pathways pre-clerkship courses		3 hours	3 hours	2 hours	Mostly prerecorded sessions that we can do either on our own or in a group. Coming together as a group for integrations sessions that incorporate lots of different topics. Expanded office hours.	Same	Somewhat limited	Greatly enhanced	Somewhat enhanced		Severely limited				Lots of time for questions, flexibility for in-person activities, expanded office hours with lots of extra resources for studying.	Rigid virtual requirements for CBCL, very little transparency in terms of expectations, low levels of communication, no extra time for preparation (or understanding of extra time commitments given the current climate.)	Severely limited	Somewhat limited	Somewhat limited	Somewhat limited	Somewhat more negative	Somewhat more negative	Just the lack of in-person interactions makes it difficult to reinforce or generate those relationships. I'd suggest having more society check ins with the faculty! Just to get to know each other on a person, non-academic way.	Same	Same	Much less engaging	Less comfortable	Less comfortable	Less comfortable	Less comfortable	Severely limited	Severely limited	Same	Somewhat limited	Somewhat limited
2020-05-21 13:12:15	2020-05-21 13:22:24	100	608	True	2020-05-21 13:22:24	Pathways Medical	PCE	AISC,COVID Curriculum Elective,Clerkship-specific Online Modules		1 hour	7 or more hours	1 hour	Virtual classes are not ideal. Medicine is not virtual. We should be refunded tuition for these months.	Severely limited	Severely limited	Severely limited	Severely limited	Severely limited	Severely limited	Severely limited			I have not attended a virtual class that went well.	Sitting on zoom the whole day is absolutely terrible. Presentations are difficult to follow - they could be recorded and rewatched later.	Severely limited	Severely limited	Severely limited	Severely limited	Much more negative	Much more negative	Cannot see them in person and zoom is a horrible platform	Much less engaging	Much less engaging	Much less engaging	Much less comfortable	Much less comfortable	Much less comfortable	Much less comfortable						Severely limited	Severely limited	Severely limited	Severely limited	Severely limited	Severely limited
2020-05-21 13:21:13	2020-05-21 13:24:56	100	223	True	2020-05-21 13:24:56	Pathways Medical	PCE	Essentials of the Profession II,AISC		4 hours	2 hours	2 hours		Somewhat limited	Severely limited	Severely limited	Somewhat limited	Same	Same	Same					Somewhat limited	Severely limited	Somewhat limited	Somewhat limited	Somewhat more negative	Much more negative		Less engaging	Much less engaging	Much less engaging	Somewhat more comfortable	Somewhat more comfortable	Somewhat more comfortable	Same						Somewhat limited	Severely limited	Somewhat limited	Somewhat limited	Somewhat limited	Somewhat limited
2020-05-21 13:08:29	2020-05-21 13:27:47	100	1158	True	2020-05-21 13:27:47	HST	PCE	HST pre-clerkship courses,Virtual Radiology course,Virtual Clinical Elective		2 hours	3 hours	1 hour	Look to the virtual Radiology rotation as an example of how to build a virtual class. Lecture time should be limited to 1.5-2 hours per lecture, ideally with only 2 lectures per day. There's nothing more tiring than sitting in front of Zoom all day.	Same		Somewhat limited		Somewhat enhanced	Same				Radiology was amazing. They presented high-yield information with the opportunity to review and ask questions in smaller groups.	Too many hours in front of Zoom. Technologically-challenged professors meant that reasonable accommodations were delayed or not implemented.	Severely limited	Severely limited	Severely limited	Severely limited	Same	Same	N/A	More engaging	Less engaging	Less engaging	Somewhat more comfortable	Somewhat more comfortable	Same	Did not use
2020-05-21 12:47:12	2020-05-21 13:36:44	100	2972	True	2020-05-21 13:36:45	Pathways Medical	Post-PCE student	Essentials of the Profession II,AISC		2 hours	1 hour	1 hour	Breakout sessions! They facilitate live discussion the same as in class experiences and allow us to still use virtual flipped classrooms.	Same	Somewhat limited	Somewhat enhanced	Same	Somewhat limited	Same	Same			frequent use of breakout rooms	presentation style and not stopping for questions throughout	Somewhat limited	Severely limited	Somewhat limited	Somewhat limited	Same	Same		Same	More engaging	Less engaging	Less comfortable	Less comfortable	Same	Same
2020-05-21 13:40:11	2020-05-21 13:44:37	100	265	True	2020-05-21 13:44:37	Pathways Medical	Post-PCE student	Essentials of the Profession II,COVID Curriculum Elective		4 hours	4 hours	4 hours		Same	Same	Severely limited	Severely limited	Somewhat limited	Same	Severely limited			They were as interactive as possible.	They were mostly lectures.	Somewhat limited	Severely limited	Severely limited	Somewhat limited	Somewhat more negative	Somewhat more negative	It is more challenging to get close with faculty and peers.	Same	Less engaging	Much less engaging	Less comfortable	Much less comfortable	Same	Less comfortable
2020-05-21 13:34:52	2020-05-21 13:44:42	100	590	True	2020-05-21 13:44:42	Pathways Medical	Graduating student	AISC,Virtual Clinical Elective		2 hours	3 hours	1 hour	ideal virtual class is very similar to flipped classroom from first year - case-based learning, absolutely no lectures, and electronic student participation (not "unmute yourself to contribute" but either polling or cold-calling)	Severely limited	Somewhat limited		Somewhat limited	Somewhat enhanced	Severely limited					Lectures are hard to pay attention, especially with surrounding distractions at home.	Somewhat enhanced	Severely limited	Severely limited	Severely limited	Same	Same		Much less engaging	Less engaging	Much less engaging	Much less comfortable	Much less comfortable	Much more comfortable	Much less comfortable
2020-05-21 13:16:40	2020-05-21 13:46:37	100	1796	True	2020-05-21 13:46:37	Pathways Medical	Pre-clerkship	Pathways pre-clerkship courses		1 hour	2 hours	2 hours	There needs to be interaction. Absolutely critical. Whether that's polls or break out rooms or competitions. The polls have been very fun across the large group competition between societies	Same	Somewhat limited	Somewhat enhanced			Somewhat enhanced				They made me think critically without requiring live verbal contribution across the entire class, and they gave me time for discussion with peers. Also, having someone facilitate questions is so great. I think more questions are actually asked because of this, and the low yield questions can just be answered off-video. I think it's totally okay to answer these granular questions off-video saving …	Waiting for students to ask questions over the video feed is counterproductive. Also, when professors aren't clear whether they are looking for an answer to their question in the chat, it increases delay fo participation which is uncomfortable for everyone. The lecturer should say, please answer in the chat whenever they expect participation	Somewhat enhanced	Somewhat limited	Somewhat enhanced	Severely limited	Somewhat more negative	Somewhat more negative	There's just less opportunity for community, spontaneous conversation, and outside of class talk.	More engaging	More engaging	Same	Much less comfortable	Much less comfortable	Did not use	Less comfortable	Severely limited	Severely limited	Somewhat limited	Somewhat limited	Somewhat limited
2020-05-21 13:52:42	2020-05-21 13:57:29	100	287	True	2020-05-21 13:57:30	Pathways Medical	Post-PCE student	Clinical Capstone		4 hours	3 hours	1 hour		Somewhat limited	Somewhat limited	Somewhat limited	Same	Same	Same						Somewhat limited	Severely limited	Severely limited	Severely limited	Somewhat more negative	Same	do not get to know each other as well	Less engaging	Less engaging	Less engaging	Same	Same	Same	Same
2020-05-21 12:46:36	2020-05-21 13:59:06	100	4349	True	2020-05-21 13:59:06	Pathways Medical	Post-PCE student	Essentials of the Profession II,AISC,COVID Curriculum Elective		3 hours	3 hours	1 hour		Severely limited	Severely limited	Somewhat limited	Somewhat limited	Somewhat limited	Somewhat limited	Somewhat limited			Limited, high-yield zoom classes More time for individual study Engaging topics for discussion Breakout rooms with small numbers of people are good, I think some a few minutes should be built in for ice socializing because we’re all isolated. I’m the absence of this groups have felt sometimes distant and did not facilitate group engagement.	Too much zoom, people checked out, nobody engaged in discussion	Severely limited	Severely limited	Severely limited	Severely limited	Somewhat more negative	Somewhat more negative	My relationships with faculty and classmates have been severely curtailed.	Less engaging	Less engaging	Less engaging	Less comfortable	Less comfortable	Less comfortable	Less comfortable
2020-05-21 13:04:17	2020-05-21 14:01:06	100	3409	True	2020-05-21 14:01:07	Pathways Medical	Post-PCE student	Essentials of the Profession II,COVID Curriculum Elective,Other	HMX Pharmacology	2 hours	2 hours	3 hours	- videos on - regular opportunities for students to check in with professors to replace the informal conversations that happen before/after class - maybe by keeping the Zoom on a little longer after the dismiss time (like Health Policy faculty/speakers in April's Essentials II, or hosting office hours like the Social Medicine faculty in Essentials II) - real breaks - 10 minutes per hour ideally -…	Somewhat limited		Somewhat limited	Somewhat enhanced	Somewhat enhanced			Severely limited	POM (teaching)	Some amazing speakers - e.g. advocacy conference run by the BWH dermatology dep't had Rep. Jon Santiago and Rep. Ayanna Pressley come join for a talk and Q&A! Also chance for talk across different medical schools in small groups, which was really neat and featured a more diverse group of students than I've ever had in a med school activity.	Lectures with everyone's videos and sound off can devolve into total disengagement. There was one lecture that went into the nitty-gritty of hospital rankings that I ended up just setting my laptop to the side and half-listening while making fried rice. As I sat down to eat with my dad, the lecturer concluded, "I hope that's food for thought!" and my dad said, "Or at least food for lunch!"	Somewhat limited	Somewhat limited	Same	Somewhat limited	Somewhat more negative	Somewhat more negative	Hard not to be with people in person - just takes a lot more effort to feel close	Same	Much less engaging	Less engaging	Same	Less comfortable	Somewhat more comfortable	Less comfortable
2020-05-21 13:01:45	2020-05-21 14:08:13	100	3988	True	2020-05-21 14:08:14	Pathways Medical	Post-PCE student	Essentials of the Profession II,AISC,Virtual Clinical Elective		6 hours	2 hours	1 hour	Case based learning - really enjoyed virtual ophtho course for this reason. Small lectures with heavy student interaction or even cold calling keeps us engaged. Large group lectures like many of the ones in AISCs or essentials fall short with remote learning and most students zone out. The more clinically geared, the more likely our attention is sustained for multiple hours	Severely limited	Somewhat limited	Same		Somewhat limited		Somewhat limited		N/a	Better clinical reasoning skills developed	They were boring and not relatable. If I'm going into a field totally different from the lecture, I'm inclined to be less interested. If the topic is very academic or not clinically germane and is lecture based, there's very low likelihood I will pay attention	Somewhat enhanced	Severely limited	Severely limited	Somewhat limited	Somewhat more negative	Same	Less interaction with faculty - harder to build mentorship or personal interactions	Much more engaging	Less engaging	Much less engaging	Same	Somewhat more comfortable	Less comfortable	Same
2020-05-21 14:02:40	2020-05-21 14:13:07	100	627	True	2020-05-21 14:13:08	Pathways Medical	Post-PCE student	AISC,COVID Curriculum Elective		3 hours	3 hours	1 hour	Using individual learning to prepare for faculty-facilitated class and collaboration with peers	Somewhat limited		Somewhat enhanced		Somewhat enhanced	Same				AISC-Microbiology and Infectious disease. Challenged learning by allowing for independent study of papers and concepts that were then discussed and knowledge furthered through faculty facilitation.	COVID-19 Curriculum. Having a completely virtual curriculum without interaction was not nearly as effective. Simply reading modules and taking brief quiz contributed less to learning than inclusion of live session.	Same	Severely limited	Same	Somewhat limited	Same	Somewhat more negative	Less time spent building relationships	Same	More engaging	Less engaging	Less comfortable	Less comfortable	Same	Somewhat more comfortable
2020-05-21 14:05:18	2020-05-21 14:21:46	100	987	True	2020-05-21 14:21:46	Pathways Medical	PCE	COVID Curriculum Elective,Clerkship-specific Online Modules		1 hour	2 hours	1 hour	Discussing cases (ie, Aquifer-style modules superior to online videos [APGO, Psych]) Ideally a virtual patient visit, with physical exam and history			Same	Same						Involved discussing actual patients / cases Presented new information in a concise way Summarized key aspects of didactic material in a way that helped put things in context/framework	Consisted of videos that were poorly organized, too fast to follow, and difficult to relate to due to style of teaching (APGO videos are all bad for this [OBGYN May Clerkship]). Consisted of videos that were old, no longer contained accurate diagnostic criteria, and provided poor examples of patient / provider interactions (Psych videos for May Clerkship)	Somewhat limited	Severely limited	Severely limited		Somewhat more positive	Somewhat more negative	Faculty seem eager to interact with and teach students in office hours for May clerkships. Slightly less imposing setup on Zoom than in a classroom.	Less engaging	Less engaging	More engaging	Somewhat more comfortable	Less comfortable	Same	Same
2020-05-21 14:03:53	2020-05-21 14:32:53	100	1740	True	2020-05-21 14:32:53	Pathways Medical	Post-PCE student	AISC		2 hours	1 hour	1 hour	Limited hours of class - beyond 2 hours per session, student attention drops. Keeping adult learning theory in mind, some learning should ideally be left to the learners to do prior to the class session, a la CBCL's philosophy. Lectured didactic teaching over tele-teaching has the same issues of keeping students' attention as in in-person sessions, if not worse. Flipped classroom techniques that …	Somewhat enhanced		Severely limited		Somewhat limited	Somewhat enhanced				Flipped classroom; breakout groups; some form of low-pressure required participation.	Lectures translated directly to Zoom, with just speaking through slides that would have been delivered in persons. Suffers from the same issues of student attention-keeping as in person, but worse. It is literally so easy for students to not pay attention, do other work, or leave their computer. If the session is not VERY engaging, students will not invest their time into it.	Somewhat limited	Severely limited	Somewhat limited	Severely limited	Somewhat more negative	Somewhat more positive	I feel like this makes faculty connection very difficult. In contrast, it gives students something to talk about as a shared experience that feels unique and community-fostering.	Much more engaging	More engaging	Much less engaging	Same	Same	Same	Somewhat more comfortable
2020-05-21 14:21:53	2020-05-21 14:43:59	100	1326	True	2020-05-21 14:44:00	Pathways Medical	PCE	Virtual Radiology course,AISC,Clerkship-specific Online Modules		2 hours	4 hours	2 hours	Half case-based small group, half succinct and clear lecture. Prep work outside of class to reinforce the lecture and prepare for the small group sessions. In my experience thus far, small groups are where the real learning happens. The biggest opportunity in my mind is that it's very easy to move people to groups from the large lecture, so utilizing that more and then returning to lecture is gre…	Somewhat limited		Severely limited	Severely limited	Same	Same	Somewhat limited	Somewhat enhanced	Radiology "homeroom" sessions	Allowed faculty who wouldn't normally have time to come teach us, engaged students via chat and "yes/no" function in Zoom during lectures, required everyone to have their video on so people stayed engaged, utilized small groups frequently to reinforce (many people feel less comfortable speaking up in larger groups, especially over Zoom for some reason).	Lectured at us without trying to engage, allowed people to leave their camera off so no one was paying attention, did not utilize the chat function to allow people to ask questions, or tried to do flipped classroom but didn't have a solid plan for the in-person session so people just sat in silence	Severely limited	Severely limited	Somewhat limited	Severely limited	Somewhat more negative	Same	I feel that I don't really know my faculty the way that I would in an in-person setting. The casual interactions that happen after class when you go up to ask a question just can't really happen virtually in an organic way.	Same	Same	Much less engaging	Less comfortable	Less comfortable	Same	Same						Same	Severely limited	Same	Somewhat enhanced
2020-05-21 14:42:42	2020-05-21 14:58:12	100	930	True	2020-05-21 14:58:13	Pathways Medical	PCE	Virtual Radiology course,AISC,Clerkship-specific Online Modules		3 hours	3 hours	1 hour	Well-balanced with active teaching around unfamiliar topics and opportunities for engagement to practice with that material. Use of technology (PollEv/others) to engage throughout lecture, use of breakout rooms/others that facilitate active discussion. Faculty who are familiar with the technology and able to use it fluidly.	Same		Same		Somewhat enhanced	Somewhat limited	Same			Thoughtful use of technology that promoted engagement from all students (not just the students who were willing to unmute themselves). Hearing from a diverse group of students. Well-run small groups with clear goals and smooth transitions.	Faculty who were very uncomfortable with the technology/platform such that the lecture was very interrupted. Expectations for feedback from the students in limited small ways (like responding "yes" at points throughout the presentation) that slowed down the flow of teaching. Small groups that had unclear goals that did not connect well with the overall trajectory of the session and resulted in a …	Same	Severely limited	Same	Same	Somewhat more negative	Same	Hard to form meaningful relationships with faculty who are unfamiliar with technology or who are not able to create space for connection due to technological limitations.	Same	More engaging	Less engaging	Somewhat more comfortable	Less comfortable	Somewhat more comfortable	Less comfortable						Somewhat limited	Somewhat limited	Same	Same	Somewhat limited	Same
2020-05-21 14:57:01	2020-05-21 15:08:42	100	700	True	2020-05-21 15:08:42	Pathways Medical	Post-PCE student	Essentials of the Profession II,Clerkship-specific Online Modules		3 hours	3 hours	3 hours	A major advantage of online learning is that it offers us greater opportunity to learn from folks outside of Boston/who otherwise would not be able to teach us in-person. Also, I have been having a lot of success connecting with potential mentors and advisors virtually - I feel like this is another advantage of virtual learning.	Somewhat limited	Severely limited	Same	Somewhat enhanced	Same	Somewhat limited	Somewhat limited			I took Essentials in April. The faculty did a brilliant job converting the lectures to virtual lectures. Both large group and small group sessions were done really well in the virtual setting. I think the small groups were particularly effective.	Reflecting on my time doing Essentials in April... It is really tough to concentrate for hours on Zoom (more so than in person). I found that after an hour and a half of Zooming, I was not able to concentrate and wasn't really learning after that. Also, spending 4+ hours on Zoom everyday was not great for my mental or physical health. I was sitting for most of the day while on Zoom (I tried to in…	Somewhat limited	Severely limited	Somewhat limited	Severely limited	Somewhat more positive	Somewhat more positive	People are way more responsive to email and requests to connect than they were previously.	Same	Same	Less engaging	Less comfortable	Less comfortable	Same	Less comfortable
2020-05-21 14:59:12	2020-05-21 15:34:01	100	2089	True	2020-05-21 15:34:02	Pathways Medical	Graduating student	Clinical Capstone,Other	ELO700	1 hour	3 hours	2 hours	Asynchronous learning is a huge plus, but I think allowing for community and real-time discussion is still essential. The chat function or Google docs could allow students to raise questions in real time, and could help teachers moderate what were the most confusing parts of the class.	Same		Same	Somewhat enhanced	Greatly enhanced		Greatly enhanced			It was really nice during our final student presentations for ELO700 to be able to give real-time kudos and comments through the chat.	One capstone lecture felt even more one-sided through the virtual platform. It can be even more intimidating to “speak up” virtually than in an in person class (also comparatively easier to “hide”). I think this is where smaller groups would help a lot. I think if a class will truly be non-interactive, then it should be posted as a video for students to watch on their own time/at their own pace.	Severely limited	Severely limited	Somewhat limited	Somewhat limited	Somewhat more positive	Somewhat more positive	It was actually very endearing and humanizing to see faculty in their homes. There was very much a “all in this together” casual vibe that helped make faculty more approachable. In a way, also not having “assigned seating” also can help more students interact with each other (if done well).	More engaging	Less engaging	Much less engaging	Much less comfortable	Less comfortable	Somewhat more comfortable	Less comfortable
2020-05-21 14:20:12	2020-05-21 15:34:31	100	4459	True	2020-05-21 15:34:31	Pathways Medical	Graduating student	Clinical Capstone,Other	Clinical elective rounds, med student teaching sessions and presentations	4 hours	3 hours	1 hour	Live virtual class with breakout sessions to facilitate conversation/ engagement Biggest opportunities: Discussion-based/ conceptual topics that are conducive to conversation (i.e. not procedural skills)	Same		Somewhat limited		Same					Chat feature and breakout rooms used well to facilitate question-asking and small group discussion.	Long lectures (2 hours) w/o a break. Easy to get distracted.	Severely limited	Somewhat limited	Same	Somewhat limited	Same	Same	N/A	Same	Same	Much less engaging	Less comfortable	Less comfortable	Same	Less comfortable
2020-05-21 15:15:42	2020-05-21 15:36:05	100	1223	True	2020-05-21 15:36:06	Pathways Medical	Pre-clerkship	Pathways pre-clerkship courses		1 hour	5 hours	2 hours	I think virtual classes should incorporate peer learning and faculty instruction. They should allow time for students to ask questions, faculty to outline key information, and new learning to take place. I've found that questions mostly come up while learning new concepts, so doing at least some of this in the presence of faculty is helpful for eliciting these questions and working through them. …		Somewhat limited	Somewhat limited	Somewhat limited		Somewhat enhanced				Took advantage of polling, breakout rooms with clear instructions, had a variety of speakers, were not longer than 90 mins	Long sessions with little opportunity for interaction made it very difficult to focus (especially at the end of a day); classes that also allowed opportunities for discussion without clear prompts/instructions also made it difficult to take advantage of peer learning.	Somewhat limited	Severely limited	Somewhat limited		Somewhat more negative	Somewhat more negative	Less personal - more anonymous, more about getting the material across/talking through material in a given window of time	Less engaging	More engaging	Less engaging	Less comfortable	Much less comfortable	Same	Much less comfortable	Severely limited	Severely limited	Same	Somewhat enhanced	Somewhat enhanced
2020-05-21 15:32:56	2020-05-21 15:47:37	100	881	True	2020-05-21 15:47:37	HST	Graduating student	Clinical Capstone		2 hours	3 hours	1 hour	I really like modules with manageable "chunks" of information separated by opportunities to interact with the material and test myself. I think the online platform is ideal for this sort of thing since things can be more self-paced. I'm also a very visual learner, so virtual classes could really incorporate animations and graphics to help me absorb the material.	Somewhat limited		Somewhat limited		Same						We had some planned in-person sessions which were canceled in favor of virtual learning, but nothing was done other than giving us materials to review on our own time. With no speaker/facilitator/interactive nature of the material at all, it was definitely less effective.	Somewhat limited	Somewhat limited	Somewhat limited	Somewhat limited	Same	Somewhat more negative	Graduating student with very little virtual learning to keep our class connected--I rarely talk to/see my classmates now.	Same	Less engaging	Same	Less comfortable	Less comfortable	Same	Less comfortable
2020-05-21 13:49:40	2020-05-21 15:50:28	100	7247	True	2020-05-21 15:50:28	HST	PCE	HST pre-clerkship courses,Virtual Radiology course,Other	Independent study	3 hours	3 hours	2 hours	broken up into a mixture of small group, lecture, and independent work. Lectures should not be over an hour. There should be dedicated stopping points for breaks and for people to ask questions.	Severely limited		Greatly enhanced		Somewhat limited	Somewhat enhanced	Greatly enhanced			breaks, using technology to poll responses	went way over time. just talked for 2 hrs. did not engage students. did not share slides ahead of time.	Somewhat limited	Severely limited	Severely limited	Severely limited	Somewhat more negative	Somewhat more negative	There is not really a way to form as close of relationships	Less engaging	Much less engaging	Much less engaging	Less comfortable	Somewhat more comfortable	Less comfortable	Same						Somewhat limited	Severely limited	Same	Somewhat limited	Severely limited	Somewhat limited
2020-05-21 16:00:55	2020-05-21 16:12:17	100	681	True	2020-05-21 16:12:17	Pathways Medical	Graduating student	Pathways pre-clerkship courses,Other	OBGYN Bootcamp	3 hours	2 hours	3 hours	NOT 8 hours of zooms in a row.	Somewhat limited	Severely limited	Somewhat limited		Same	Same		Severely limited	simulation	One that was particularly good was a jeopardy style review session on contraception and the menstrual cycle. Everyone was able to participate and it was interactive and fun and made me want to engage rather than just turning my video off and doing other things doing the session	Zoom fatigue is much worse than classroom fatigue, and so continued lectures that don't require participation (or even that do) without adequate break time is brutal	Somewhat limited	Severely limited	Somewhat limited	Same	Same	Somewhat more negative	No in person time to relate to your peers (like in between sessions or when you're done discussing a question in small groups)	Less engaging	Less engaging	Much less engaging	Much less comfortable	Less comfortable	Same	Much less comfortable
2020-05-21 16:09:27	2020-05-21 16:14:48	100	320	True	2020-05-21 16:14:48	Pathways Medical	PCE	Essentials of the Profession II,AISC,Clerkship-specific Online Modules		2 hours	2 hours	1 hour		Somewhat limited	Somewhat limited	Same		Somewhat limited	Same	Same			They used the white board feature on Zoom and also used the polling function to keep us engaged.		Severely limited	Severely limited	Severely limited	Severely limited	Somewhat more negative	Same		Less engaging	Less engaging	Less engaging	Same	Same	Same	Less comfortable								Same
2020-05-21 16:06:26	2020-05-21 16:17:18	100	651	True	2020-05-21 16:17:19	Pathways Medical	Post-PCE student	Essentials of the Profession II,AISC		3 hours	3 hours	2 hours		Somewhat limited		Somewhat enhanced	Same	Somewhat limited		Same					Somewhat limited	Somewhat enhanced	Somewhat enhanced	Same	Same	Somewhat more negative		Same	Same	Less engaging	Somewhat more comfortable	Less comfortable	Same	Much more comfortable
2020-05-21 16:26:44	2020-05-21 16:34:06	100	441	True	2020-05-21 16:34:06	HST	PCE	HST pre-clerkship courses,Virtual Radiology course		1 hour	3 hours	2 hours	I see the biggest opportunities for online learning in working in small groups facilitated by a faculty member to review cases or problem sets that we had time to work on independently. In virtual radiology, I learned the most when I had a chance to try out things by working independently, then reviewing them in a small group (about 8 people). Lectures are also critical, but after about an hour o…	Greatly enhanced		Somewhat enhanced							Virtual radiology gave me a lot of free time in the afternoons to study independently, which actually really helped me learn the material.	A lot of lectures back to back is hard to take in after an hour or two.	Same	Severely limited	Severely limited	Severely limited	Somewhat more negative	Somewhat more negative	Harder to make connections on a virtual platform.	More engaging	More engaging	Same	Less comfortable	Same	Less comfortable	Less comfortable
2020-05-21 16:56:16	2020-05-21 17:18:50	100	1354	True	2020-05-21 17:18:51	Pathways Medical	Graduating student	AISC		3 hours	2 hours	2 hours	It would be a mix of lecturing interspersed with frequent breakout groups for small group discussion with regular breaks or periods to work on things off zoom to deal with zoom fatigue. During lecture someone would be actively monitoring the chat and relaying/interrupting with student comments. Whatever parts of the lecture could be turned into stand alone videos should be set as pre-work. A facu…	Somewhat limited	Somewhat limited	Somewhat enhanced	Same	Same	Same	Somewhat limited	Same		Active encouraging of student input, calling on people when necessary	Long periods on zoom especially uninterrupted lectures. Little break out discussion. Things in the lesson that could have been relegated to pre-work			Somewhat limited		Same	Somewhat more negative	Less meaningful contact with peers	Less engaging	Less engaging	Less engaging	Same	Somewhat more comfortable	Somewhat more comfortable	Same
2020-05-21 13:03:45	2020-05-21 17:26:53	100	15787	True	2020-05-21 17:26:54	Pathways Medical	Post-PCE student	Essentials of the Profession II,Other	SOC100	1 hour	5 hours	1 hour	a lot of self-directed learning and the resources to learn at my own pace. you could couple this readiness assessments or what have you to ensure that students understand the content, but regardless, sitting on zoom for more than 2 hours a day is painful	Somewhat limited		Somewhat enhanced		Somewhat limited	Somewhat limited	Somewhat limited			Essentials II went moderately well, because I think it has a format that allows for transition to virtual course. i think that there were lectures that went on for way too long	they just are not effective uses of time to set in front of a lecturer for hours on end.	Somewhat limited	Severely limited	Severely limited	Somewhat limited	Same	Same	n/a	Less engaging	More engaging	More engaging	Somewhat more comfortable	Somewhat more comfortable	Same	Less comfortable
2020-05-21 17:02:47	2020-05-21 17:34:01	100	1873	True	2020-05-21 17:34:01	Pathways Medical	PCE	AISC,COVID Curriculum Elective,Clerkship-specific Online Modules		2 hours	4 hours	3 hours	An ideal virtual class would make use of modalities not available during in-person classes, such as smart use of polling, immediate feedback, data visualization tools, annotation - and it would minimize time spent on passive learning as it is very easy to be disengaged during virtual lectures.	Somewhat limited		Somewhat limited		Same	Same	Same			Lively participants Use of polling and Zoom tools to make it more interactive	Materials that weren't adapted to Zoom Long lectures without audience participation	Severely limited	Severely limited	Severely limited	Somewhat limited	Somewhat more negative	Somewhat more negative	It's more difficult to develop relationships, especially from scratch, on virtual platforms. Many non-verbal cues aren't transmitted, and there aren't as many opportunities to approach faculty as we would after class etc. to pose questions and explore common interests. Everything has to be deliberate.	Same	Less engaging	Much less engaging	Much less comfortable	Much less comfortable	Somewhat more comfortable	Less comfortable
2020-05-21 17:43:12	2020-05-21 17:54:24	100	671	True	2020-05-21 17:54:24	Pathways Medical	Graduating student	AISC,Other	Surgical Boot Camp	2 hours	4 hours	1 hour	Doing a few hours of prep work alone--reading and watching videos. Then convene virtually in class, perhaps for an introductory lecture by the professor who then introduces a break-out activity. Work on that break out activity for some time with my classmates (in a breakout room, for example, using Google docs or other shared resources) before getting back together in the main classroom to report…	Somewhat limited		Somewhat limited		Somewhat limited					Lectures from faculty, delivering information one-way.	Trying to have a discussion in which no students are speaking up.	Somewhat limited	Severely limited	Severely limited	Severely limited	Somewhat more negative	Somewhat more negative	Less level of contact. Less opportunity for jokes, small comments to build relationships. Harder to read body language.	Less engaging	Less engaging	Much less engaging	Same	Same	Less comfortable	Less comfortable
2020-05-21 19:01:37	2020-05-21 19:11:15	100	578	True	2020-05-21 19:11:15	Pathways Medical	Pre-clerkship	Pathways pre-clerkship courses		2 hours	4 hours	2 hours			Somewhat limited	Somewhat limited									Same	Severely limited	Somewhat limited	Somewhat limited	Somewhat more negative	Somewhat more negative		Same	Same	Much less engaging	Less comfortable	Less comfortable	Same	Less comfortable	Somewhat limited	Severely limited	Somewhat limited	Somewhat limited	Somewhat limited
2020-05-21 19:27:41	2020-05-21 19:34:37	100	416	True	2020-05-21 19:34:38	Pathways Medical	Graduating student	AISC		4 hours	1 hour	1 hour		Same	Somewhat limited	Somewhat limited	Same	Somewhat enhanced		Same				When speakers or the topic are not engaging, it's harder to pay attention because easier to be distracted when on the computer	Somewhat limited	Somewhat limited	Same	Severely limited	Somewhat more positive	Somewhat more positive	Feel appreciative of how hard faculty are working to make virtual classes possible	Less engaging	Less engaging	Much less engaging	Somewhat more comfortable	Somewhat more comfortable	Somewhat more comfortable	Same
2020-05-21 20:45:56	2020-05-21 21:02:39	100	1002	True	2020-05-21 21:02:39	Pathways Medical	Pre-clerkship	Pathways pre-clerkship courses		3 hours	5 hours	1 hour	- It would look like the beginning of virtual H1 in 2020 with individual prepwork ahead of time, CBCL being performed live with faculty by society to allow plenty of faculty:student interaction and opportunity for questions, and Zoom breakout sessions to simulate small group discussions	Somewhat limited	Severely limited	Same	Same	Severely limited	Severely limited	Severely limited	Severely limited	The opportunity for students to ask questions and engage with faculty has been severely limited by Zoom, especially with regard to H2 where there is only 1 hour of time each day with faculty	- Homeostasis I: faculty did a good job of working through CBCL cases and doing online lectures, they utilized the Zoom whiteboard function to make class interactive and allowed time to ask for questions	Homeostasis II: Very limited time with faculty and limited opportunity to ask questions, cases were done on our own outside of class and I really hated this as there was no opportunity to ask faculty questions in the moment and to engage them in the material, CBCL also felt somewhat forced and kind of fake when we did it in this setting	Somewhat limited	Severely limited	Severely limited	Severely limited	Much more negative	Somewhat more negative	I never really have time to interact with faculty or ask them questions with the virtual learning in general but especially with the way H2 did virtual learning	Much less engaging	Much less engaging	Much less engaging	Much less comfortable	Much less comfortable	Much less comfortable	Much less comfortable	Severely limited	Severely limited	Somewhat enhanced	Somewhat enhanced	Somewhat enhanced
2020-05-21 21:38:32	2020-05-21 21:50:26	100	713	True	2020-05-21 21:50:26	Pathways Medical	Post-PCE student	Essentials of the Profession II,AISC,COVID Curriculum Elective		3 hours	3 hours	2 hours	Class meeting time keeps me accountable. Without synchronous engagement, I'm likely to let work go until the very end. I'd much rather meet and have time to discuss and interact with peers. Breakout groups have been excellent. Small group discussions work better because you're less likely to turn off the video and get side-tracked.	Same	Same	Severely limited	Severely limited	Somewhat limited	Same	Somewhat enhanced			Student presentations ran a lot more smoothly because people could simply share their screen! Which meant less logging people in and out and pulling up presentations. It also worked well when going through figures in a journal club.	I cannot focus on lectures virtually if they are longer than 1 hour! I also am the type that loves a really well done lecture and normally do not have a hard time focusing when it's in person. When you're online, it's just so easy to get distracted. I don't remember much from lectures because of this.	Somewhat limited	Severely limited	Somewhat limited	Same	Somewhat more negative	Somewhat more negative	I feel very disconnected from campus. I thrive on setting, location, and interaction. I have not thrived in this setting and feel very limited. I very much prefer to meet in person, but unfortunately that can't happen. Virtual glitching and inability to read body language the same way means that conversations feel a bit more stiff.	More engaging	Same	Much less engaging	Much less comfortable	Much less comfortable	Same	Same
2020-05-21 22:21:04	2020-05-21 22:30:51	100	586	True	2020-05-21 22:30:51	Pathways Medical	PCE	Virtual Radiology course,AISC,Clerkship-specific Online Modules		5 hours	3 hours	2 hours	Very engaging, short sessions with breaks every 50 or so minutes	Same		Somewhat limited	Somewhat enhanced	Same	Somewhat limited						Somewhat limited	Same	Same	Somewhat limited	Somewhat more positive	Somewhat more negative		Same	Same	Less engaging	Same	Same	Same	Same
2020-05-21 20:09:27	2020-05-21 22:57:12	100	10064	True	2020-05-21 22:57:12	Pathways Medical	Post-PCE student	Essentials of the Profession II,Virtual Clinical Elective		3 hours	2 hours	1 hour	Case-based learning so people are interacting regularly. - "Virtual OR" in the urology elective have been super helpful for narrating surgical videos online in terms of anatomy and surgical mindset - Large group lectures for me personally are pretty low yield because I find it hard to keep focus unless people are cold-called.	Same	Same	Somewhat limited		Same	Somewhat limited	Same				Technical difficulties preventing presentation of slides or videos, excess audio feedback or bad internet connections.	Same	Somewhat limited	Somewhat limited	Somewhat limited	Same	Somewhat more negative	I think the limitations of virtual learning are balanced out by camaraderie re: the strangeness of this whole situation. I think I feel more comfortable talking with faculty but b/c there is not the normal down time of in-person classes there is less small talk with classmates.	Same	Less engaging	Much less engaging	Somewhat more comfortable	Same	Same	Same
2020-05-22 01:16:01	2020-05-22 01:25:42	100	580	True	2020-05-22 01:25:43	Pathways Medical	Graduating student	AISC		2 hours	2 hours	1 hour	Having lectures with polling questions to get students engaged. To have some breakout sessions so students can work together. Having dedicated time to learn on my own.	Somewhat limited		Somewhat limited	Somewhat limited	Somewhat limited	Same				Small group breakout sessions.	One-sided lectures.		Severely limited	Somewhat limited	Somewhat limited	Same	Somewhat more negative	Didn't get to know my peers well in my AISC because we physically weren't together. The AISC I took had no one from my original class so everyone was new to me. However, because there were small group projects, I got to know my group members well.	More engaging	Same	Much less engaging	Somewhat more comfortable	Same	Somewhat more comfortable	Same
2020-05-22 07:31:23	2020-05-22 07:41:24	100	601	True	2020-05-22 07:41:25	Pathways Medical	Graduating student	AISC		2 hours	2 hours	2 hours	The ideal virtual class would have prep work to be completed on your own but the "in-class" portion would be almost exclusively interactive. It is really hard to stay engaged in lecture-like courses over Zoom.	Somewhat limited	Somewhat limited	Somewhat limited	Somewhat limited	Same	Somewhat limited	Somewhat limited			Collaborative, engagent	Not interactive	Somewhat limited	Somewhat limited	Same	Somewhat limited	Somewhat more negative	Somewhat more negative	Was less able to engage informally with both faculty and peers before and after class so was not able to build as much of a relationship with them	Less engaging	Less engaging	Much less engaging	Much less comfortable	Much less comfortable	Same	Much less comfortable
2020-05-22 08:11:23	2020-05-22 08:17:01	100	337	True	2020-05-22 08:17:01	Pathways Medical	Graduating student	Essentials of the Profession II		3 hours	3 hours	1 hour		Somewhat limited		Somewhat limited		Somewhat limited					Small group sessions worked well and felt more personal, particularly when everyone could check in not only about the class but about how they were doing. Breakout rooms were also helpful.	Large lectures were very difficult to engage with, even with Q+A functions enabled.	Somewhat limited	Severely limited	Severely limited	Somewhat limited	Somewhat more negative	Same	Less time to engage with faculty (usually had time to do so before and after class but now with Zoom am unable to do so naturally)	Same	Less engaging	Much less engaging	Less comfortable	Less comfortable	Same	Less comfortable
2020-05-22 10:21:12	2020-05-22 10:43:18	100	1325	True	2020-05-22 10:43:18	Pathways Medical	Pre-clerkship	Pathways pre-clerkship courses		2 hours	4 hours	2 hours	Ideally, a virtual class would balance group time and individual learning. I think it is important to recognize that live online group learning often times feels more draining. I think the pre-recorded sessions were the most valuable asset given that students can go through them at their own pace. On days where I could not meet with my group, I really liked going through these sessions on my own …		Somewhat limited	Somewhat limited							I think the live Zoom sessions with breakouts were the best part of my learning. It felt the most like in person class. The audience response sessions were also great for replacing in person lectures.		Same	Somewhat limited	Somewhat limited	Same	Same	Same		Less engaging	Same	Less engaging	Same	Same	Same	Less comfortable	Same	Severely limited	Same	Same	Same
2020-05-22 10:05:39	2020-05-22 10:56:16	100	3036	True	2020-05-22 10:56:16	Pathways Dental	Graduating student	Other	None. Haven't start school yet	4 hours	4 hours	4 hours	For the traditional lecture, professors should be able to switch between themselves talking and their class materials like ppt smoothly. Or maybe just keep the class material on the big screen and student can just hear professor's voice. It is not necessary for the professors to go a classroom and standing in front of the blackboard. For discussion, If possible, we could separate into small group…	Somewhat limited	Somewhat limited	Somewhat limited	Severely limited	Somewhat limited	Same	Severely limited	Severely limited	Student Interaction	If all online classes are saved, I could constantly review them later on. In that case, I can check what kind of material do I miss. Since it is all online, I do not have to go to school everyday so I save a lot time focusing on other interests.	For me , sometimes in-person interaction and discussion can help me remember more materials. Since there will be less student interaction and class activities, I think we need to find our own activity to keep the academic pressure low.	Somewhat limited	Severely limited	Somewhat limited	Severely limited	Much more negative	Much more negative	The bonding and passion between students and faculty will be less strong since we could not actively engage with each other.	Less engaging	Less engaging	Much less engaging	Same	Same	Less comfortable	Less comfortable
2020-05-22 12:40:10	2020-05-22 12:52:28	100	737	True	2020-05-22 12:52:28	Pathways Medical	Pre-clerkship	Pathways pre-clerkship courses		1 hour	1 hour	1 hour	Q&A sessions would not be mandatory. I do not find other people's questions helpful in most cases.	Severely limited	Severely limited	Same	Somewhat limited		Severely limited				Small group sessions were not pressed for time.	Longer sessions are generally less effective. Q&A sessions are mostly not useful.	Somewhat limited	Severely limited	Severely limited	Severely limited	Much more negative	Somewhat more negative	We have no relationships with faculty. We have already built up relationships with our peers, so these are not affected as much.	Less engaging	Much less engaging	Much less engaging	Much less comfortable	Much less comfortable	Much less comfortable	Much less comfortable	Severely limited	Severely limited	Severely limited	Severely limited	Severely limited
2020-05-22 13:40:28	2020-05-22 13:59:47	100	1158	True	2020-05-22 13:59:47	Pathways Medical	Post-PCE student	AISC,Virtual Clinical Elective,Other	In person elective that transitioned online in March	3 hours	3 hours	1 hour	The ideal virtual class would have a block of class time, with breaks and integrated collaborative exercise. I think having short engaging sessions is better than very long lectures, and the flipped classroom model is more engaging. I don't think that 8 hours of clinical activities over Zoom is feasible or sustainable. It's exhausting and difficult to focus for such long stretches of time and at …	Somewhat limited	Somewhat limited	Same	Somewhat limited	Same		Same			The classes were well organized, having short, distanct sessions with breaks in between. Classes were only a few hours at a time and collaborative exercises were scattered throughout. The class structure also varied; sometimes it would be a lecture, cases, demonstrations, etc.	Long stretches or back to back lectures with minimal to no breaks for 4+ hours straight.	Somewhat limited	Somewhat limited	Somewhat limited	Somewhat limited	Somewhat more negative	Somewhat more negative	I feel more isolated from my peers and faculty, as it is harder to meet and there are no spontaneous run-ins.	Same	Same	Less engaging	Less comfortable	Less comfortable	Same	Less comfortable
2020-05-22 13:57:11	2020-05-22 14:05:59	100	527	True	2020-05-22 14:05:59	Pathways Medical	Post-PCE student	Essentials of the Profession II,Virtual Clinical Elective		3 hours	3 hours	1 hour	Variety of experiences, optimization of online self-directed learning resources, flexibility	Somewhat limited	Same	Same	Same	Same	Same	Same					Somewhat limited	Somewhat limited	Same	Same	Same	Same		Same	Same	Same	Same	Same	Less comfortable	Same
2020-05-22 14:07:22	2020-05-22 14:48:38	100	2476	True	2020-05-22 14:48:39	Pathways Medical	Pre-clerkship	Pathways pre-clerkship courses		2 hours	4 hours	4 hours	Large, society-based sessions feel much less effective (Q&A sessions, lectures). An ideal class would have live CBCL sessions with students only and live small group sessions (5 or so students and 1 faculty) for lectures, live cases, and Q&A. These small group sessions with faculty should also review major content highlights. For online learning, a major challenge I've seen is not having misconce…		Somewhat limited	Severely limited	Same						Gave accommodations like open-note exams that reduced stress for test-taking. I felt motivated to review high-level concepts and clinical approaches rather than stressing about memorizing minute details for exams.	It is more difficult to pay attention to large-group lectures and society-based CBCL sessions with Zoom breakout groups. I felt like I couldn't always ask questions or have space to think about material with other classmates in person. One course had rather disorganized course materials (prep, syllabi, etc), which made it much more difficult to understand key points. In a virtual format, this bar…	Same	Severely limited	Severely limited	Somewhat limited	Much more negative	Much more negative	Less time and opportunities to see each other and communicate	Less engaging	Much less engaging	Much less engaging	Less comfortable	Much less comfortable	Did not use	Much less comfortable	Somewhat limited	Severely limited	Same	Somewhat limited	Same
2020-05-21 12:45:50	2020-05-22 15:17:30	100	95500	True	2020-05-22 15:17:30	Pathways Medical	Pre-clerkship	Pathways pre-clerkship courses,Essentials of the Profession II		3 hours	3 hours	2 hours	Breakout rooms have been working well. Open discussions where people can raise their hand when they want to jump in also works.	Somewhat limited	Severely limited	Somewhat limited	Severely limited	Same	Severely limited	Same			We have had a few virtual classes that have poll questions for us to think about and answer live. I think this kept everyone really engaged.	I think the live Q and A sessions for H2 that do not have specific cases to go over have not gone particularly well. I feel like it's hard to get my questions answered.	Severely limited	Severely limited	Severely limited	Somewhat limited	Much more negative	Somewhat more negative		Much less engaging	Much less engaging	Much less engaging	Much less comfortable	Much less comfortable	Much less comfortable	Much less comfortable	Somewhat limited	Severely limited	Severely limited	Somewhat limited	Somewhat limited
2020-05-22 15:29:07	2020-05-22 15:47:19	100	1092	True	2020-05-22 15:47:20	Pathways Medical	PCE	Essentials of the Profession II,AISC,COVID Curriculum Elective		2 hours	2 hours	1 hour	Same as flipped classroom model: provide learning materials and then spend Zoom time applying that to concepts	Somewhat limited	Somewhat limited	Somewhat limited	Severely limited	Same	Somewhat limited	Same			Robust student particpation. Good preparation materials.	Lectures with lots of details	Somewhat limited	Severely limited	Severely limited	Same	Somewhat more positive	Somewhat more negative	Less engagement before/after class	Same	Same	Less engaging	Much more comfortable	Much more comfortable	Much more comfortable	Much more comfortable						Severely limited	Severely limited	Somewhat limited	Severely limited	Severely limited	Severely limited
2020-05-22 16:33:08	2020-05-22 16:49:51	100	1003	True	2020-05-22 16:49:52	Pathways Medical	Pre-clerkship	Pathways pre-clerkship courses		2 hours	1 hour	2 hours	For H-2, faculty need to be part of ALL integrative cases. They should use this as an opportunity to see where we are and guide the discussion. I'd like to see all live zoom sessions consist of new cases or integrative cases. I don't have a good solution to Q&A. I feel like the Q will come up during a live integrative case. Right now, I find it extremely low yield and my least favorite parts to d…	Somewhat limited	Severely limited	Same	Same		Somewhat limited				Society competition EvPoll--Well thought out questions with live review. Integrative cases where the professor guides the session.	Any unstructured Q&A session--extremely low yield. These are typically questions that people would normally ask after a class. I also think there needs to be a way for professors to interact and explain why certain hypothesis are incorrect. The pre-recorded stuff explains the correct answer, but there is no guidance to explain why alternative ideas are incorrect.	Severely limited	Severely limited	Severely limited	Severely limited	Somewhat more negative	Somewhat more negative	The faculty do not know who I am. I normally am more engaged in actual class. I don't see my peers as much anymore. I'm very sad about that.	Same	Much less engaging	Less engaging	Less comfortable	Much less comfortable	Same	Much less comfortable	Severely limited	Severely limited	Severely limited	Somewhat limited	Severely limited
2020-05-22 18:37:39	2020-05-22 19:06:51	100	1751	True	2020-05-22 19:06:51	Pathways Medical	Pre-clerkship	Pathways pre-clerkship courses		2 hours	3 hours	2 hours	I am personally LOVING the H2 setup where we prep on our own (as in non-virtual learning) and then perform CBCL sessions virtually with classmates with pre-recorded videos. However, this relies on all team members buying in to the process and being willing to spend the team to make an ideal CBCL table where we push each other and test out different theories, and feel safe in our tables.	Somewhat limited	Somewhat limited	Same							H2 classes that include a mixture of lecture, solo work, and team work allowed for a satisfying mix of peer collaboration and teacher directed learning.	Some final H1 classes (right after the transition struggled because they basically asked us to try to do CBCL on our own, without breakout groups, or with random breakout groups (which might be WORSE than on our own, as there's less inherent trust to make mistakes).	Somewhat limited	Severely limited	Severely limited	Somewhat limited	Same	Same	I think I am more bonded with my peers and faculty through this strange experience, and it breaks down a wall of formality quicker, where we feel more comfortable with each other (likely because we are all siting in our own homes). That being said, we also lose the casual, natural little conversations that occur in the classroom every day.	Same	Same	Same	Somewhat more comfortable	Somewhat more comfortable	Same	Less comfortable	Severely limited	Severely limited	Somewhat limited	Somewhat limited	Severely limited
2020-05-23 08:17:14	2020-05-23 08:20:32	100	198	True	2020-05-23 08:20:33	HST	Post-PCE student	COVID Curriculum Elective		2 hours	2 hours	1 hour		Severely limited		Severely limited	Severely limited	Somewhat limited	Severely limited	Somewhat limited			could review videos which was nice	difficult to engage with audience and teacher	Severely limited	Severely limited	Somewhat limited	Same	Same	Same		Less engaging	Less engaging	Less engaging	Much less comfortable	Much less comfortable	Less comfortable	Less comfortable
2020-05-23 13:41:40	2020-05-23 14:11:02	100	1761	True	2020-05-23 14:11:02	Pathways Dental	Pre-clerkship	Pathways pre-clerkship courses		3 hours	2 hours	2 hours	An ideal virtual class would be mostly live CBCL cases, with some prerecorded lectures. In an ideal world it would be great if our tables could stay together during breakout rooms as well. I think the use of questions using polling mechanisms is a great opportunity to test student's knowledge and identify learning gaps.	Somewhat limited	Somewhat limited	Same	Severely limited						These classes were very clear and emphasized key points multiple times throughout the session. In this environment I find it even more imperative for the learning objectives to be consistently returned to and identified.	Sessions where we don't have slides or a document to look at make it very challenging to follow along. If you zone out for a moment or are confused, it can be very difficult to jump back into.	Somewhat limited	Somewhat limited	Severely limited	Somewhat enhanced	Somewhat more positive	Same	I think I have a greater appreciation for the faculty during this transition. I have wished there was more of an opportunity to get to know them outside of class. It would be nice to have feedback sessions 1 on 1 with faculty even if it is just to get to know one and other at the beginning of the course.	Same	Much less engaging	Less engaging	Less comfortable	Same	Did not use	Less comfortable	Somewhat limited	Severely limited	Greatly enhanced	Somewhat enhanced	Somewhat enhanced
2020-05-23 16:49:20	2020-05-23 16:59:23	100	603	True	2020-05-23 16:59:24	Pathways Medical	Pre-clerkship	Pathways pre-clerkship courses		1 hour	4 hours	1 hour	Online learning, in the context of medical school preclerkship, is best done as a combination of individual learning followed by gathering as a society to discuss key concepts and go through additional material. This way, students are able to be flexible with their time and needs due to the fast-moving nature of this pandemic while also having time to connect with faculty and to understand key co…	Severely limited	Severely limited	Same	Somewhat limited	Somewhat limited	Somewhat enhanced	Same	Same		Homeostasis II has been efficient in that student cbcl groups are able to decide how they wish to learn - as a group, we decided to do independent learning of class material followed by a 30 minute gathering before live lecture with professors to discuss any confusion or key concepts. We then meet for live lecture which further allows time for questions and absorption of key concepts.		Same	Severely limited	Same	Somewhat limited	Somewhat more negative	Somewhat more negative	Sadly, online learning is not the same as in-person interaction, cbcl, and meeting other people. Relationships outside of my immediate family have certainly changed.	Less engaging	Same	Less engaging	Less comfortable	Less comfortable	Much less comfortable	Much less comfortable	Somewhat limited	Severely limited	Same	Same	Same
2020-05-23 19:26:12	2020-05-23 19:41:06	100	894	True	2020-05-23 19:41:06	Pathways Medical	Pre-clerkship	Pathways pre-clerkship courses		2 hours	5 hours	4 hours	I like the format adopted by the Homeostasis II faculty, although it would be ideal to learn in a virtual "studio" with faculty and breakout rooms.	Somewhat limited	Somewhat limited	Severely limited	Same		Same				The teacher maximized the audience's engagement by including polls for us.	Techical difficulties (i.e. wifi/mic/camera not working), presenter not keeping track of the chat.	Somewhat limited	Severely limited	Somewhat limited	Somewhat limited	Somewhat more negative	Somewhat more negative	I don't think the faculty has gotten to know each one of us as much as they would have in the studios. I rarely see and interact with my classmates now, except for the ones in my CBCL group.	Same	Same	Much less engaging	Same	Somewhat more comfortable	Did not use	Much less comfortable	Severely limited	Severely limited	Same	Somewhat limited	Somewhat limited
2020-05-24 10:11:25	2020-05-24 10:34:59	100	1414	True	2020-05-24 10:34:59	Pathways Medical	Pre-clerkship	Pathways pre-clerkship courses		2 hours	3 hours	2 hours	The live sessions where we work through cases with faculty and breakout into small groups every now and then have been the most useful to me.	Somewhat limited	Somewhat limited	Same			Somewhat limited				I think it's nice when there is semi-forced participation - e.g. during live zoom sessions, faculty assign each breakout room a question to answer. A lot of students, including myself, don't participate unless they have to over zoom, so I appreciate when I'm given a bit of a push to speak up.	The live Q and A sessions are not super useful to me - I feel like those questions could be better answered during office hours.	Somewhat limited	Severely limited	Somewhat limited	Severely limited	Somewhat more negative	Somewhat more negative	It just feels more distanced (obviously) - while zoom is nice and allows for great communication, you still miss an element of in-person interaction.	Less engaging	Same	Less engaging	Same	Somewhat more comfortable	Did not use	Same	Somewhat limited	Severely limited	Somewhat enhanced	Somewhat enhanced	Somewhat enhanced
2020-05-24 11:50:37	2020-05-24 11:59:00	100	502	True	2020-05-24 11:59:01	Pathways Medical	Post-PCE student	Pathways pre-clerkship courses,AISC,Virtual Clinical Elective		2 hours	4 hours	1 hour	A lecture and/or reading we watch before-hand, case-based discussions in small groups that must be completed by x time (perhaps assigned timing or groups can decide for themselves). Regrouping and discussing as a larger cohort at a pre-determined time. Trying to do everything live makes for a lot of wasted time due to technical difficulties and transitions. I think separating it out helps with fl…	Somewhat limited	Somewhat limited	Greatly enhanced	Somewhat enhanced	Somewhat limited	Same				Very clear expectations for the timeline of the class. Opportunities to interact during the session. Recorded for reviewing later.	Technical difficulties that were too distracting to focus on.	Somewhat limited	Somewhat limited	Same	Somewhat limited	Same	Same	It feels like my faculty know less about me and I have fewer opportunities to demonstrate what I know and/or ask thoughtful questions that are not disruptive.	Same	Less engaging	Less engaging	Less comfortable	Same	Somewhat more comfortable	Less comfortable
2020-05-24 14:18:05	2020-05-24 14:25:41	100	456	True	2020-05-24 14:25:41	Pathways Medical	Pre-clerkship	Pathways pre-clerkship courses		1 hour	4 hours	2 hours	Ideally, I would have flexibility in how I plan my studying. I would also appreciate a well-structured curriculum that highlights key concepts, in addition to having additional work that I could use to enhance my learning.	Somewhat limited	Greatly enhanced		Somewhat limited		Somewhat enhanced				It was helpful when professors would be willing to address questions in a straight forward manner. In addition, it was facilitated by professors stressing that all questions were valid.	Virtual classes that are frustrating are when concept is not structured in a organized manner. This could be compounded by the topics themselves being difficult.	Same	Severely limited	Severely limited	Severely limited	Somewhat more negative	Somewhat more negative	It is difficult to talk to faculty and get to know them on a person to person basis by the nature of virtual learning itself. Connecting with peers is hard when you are not already friends or close to them. During class breaks, it was possible to communicate with everyone in the learning studio. Now, my conversations are more limited to those I work with (e.g. CBCL) and close friends.	Less engaging	Same	Much less engaging	Less comfortable	Much more comfortable	Did not use	Same	Severely limited	Severely limited	Severely limited	Severely limited	Severely limited
2020-05-24 12:03:31	2020-05-24 14:57:35	100	10443	True	2020-05-24 14:57:35	Pathways Medical	Pre-clerkship	Pathways pre-clerkship courses		1 hour	5 hours	1 hour	Minimize total time spent on zoom but work to maximize the value of interactions on zoom and time spent on individual studying outside zoom Spending 4.5 hours per day on zoom, whether it is with faculty or with remote collaboration with peers is extremely draining (as compared to the same amount of class time in TMEC). I would rather have perhaps 2-2.5 hours of zoom with faculty combined with 2-2…	Somewhat limited	Same	Somewhat enhanced			Somewhat enhanced				questions lined up well with prep work to further the knowledge we got from studying before class faculty spoke clearly and slowly (very important when we have less chance to pause the speaker for clarification) so we could understand nuances/details the virtual class fit into the allotted time with 5 extra minutes in the end for wrap-up and questions	classes that ran 20-30 minutes over the allotted time --&gt; after already having 4+ hours of zoom, it's difficult to absorb material when we are so drained already and class has run over so much classes where faculty spoke very rapidly and "steam-rolled" through the material and didn't pause for questions	Somewhat limited	Severely limited	Severely limited	Severely limited	Much more negative	Much more negative	With faculty, it's very hard for us to get to know them and for them to get to know us. With peers, the natural interactions in the classroom are completely lost. It feels like our zoom groups are not the same as in-person and it feels like we only see the same few faces each week.	Much less engaging	More engaging	More engaging	Less comfortable	Less comfortable	Much less comfortable	Much less comfortable	Somewhat limited	Severely limited	Severely limited	Same	Same
2020-05-24 17:49:44	2020-05-24 18:29:21	100	2376	True	2020-05-24 18:29:21	Pathways Medical	Post-PCE student	AISC,Virtual Clinical Elective		2 hours	4 hours	2 hours	-clear assignments -synchronous sessions are active, invite participation -no more than 2-3 hours on Zoom at a time -structured schedule to maintain accountability -the biggest opportunity is that we have time to understand concepts deeply and to review material as it pertains to patient cases in real-time. This could be applied to patient cases in clinical virtual electives, for example by askin…	Same		Somewhat limited		Somewhat enhanced		Somewhat limited			Virtual classes that went well required me to do something like give a presentation. There was a discussion, and the Zoom rooms were 5-7 people, allowing smoother conversation.	I find it very difficult to pay attention to Zoom lectures that rely on listening to a lecturer, which can feel very passive. I think that staring at a screen can just be much more exhausting than looking at a person. Zoom lectures lasting longer than an hour severely limited my learning as I stared at the screen without processing any information.	Same	Severely limited	Somewhat limited	Same	Somewhat more positive	Same	The changes that came with this pandemic have created new collaboration opportunities while others are on hold. I think that I have fewer opportunities to meet new faculty, but pre-existing relationships actually got stronger as I worked on new projects or reached out to faculty. My relationship with peers has stayed about the same - as a post PCE student, much of our communication with each othe…	Less engaging	Less engaging	Much less engaging	Less comfortable	Same	Somewhat more comfortable	Same
2020-05-24 21:10:05	2020-05-24 21:42:20	100	1935	True	2020-05-24 21:42:20	Pathways Dental	Pre-clerkship	Pathways pre-clerkship courses		2 hours	3 hours	1 hour	Lots of small group work. Fewer mandatory Q and A sessions. Live patient interviews rather than pre-recorded.	Somewhat limited	Somewhat limited	Severely limited		Severely limited	Severely limited					Prerecorded lectures don’t leave the ability to ask questions in time.	Somewhat limited	Severely limited	Severely limited	Somewhat enhanced	Much more negative	Somewhat more negative	Fewer informal interactions with classmates. All the school without the bits of random joy. Loss of mentorship from older students and faculty from the dental school.	Same	Less engaging	Much less engaging	Less comfortable	Much less comfortable	Did not use	Much less comfortable	Same	Severely limited	Greatly enhanced	Somewhat enhanced	Same
2020-05-25 13:29:24	2020-05-25 14:06:48	100	2243	True	2020-05-25 14:06:48	Pathways Medical	Pre-clerkship	Pathways pre-clerkship courses		1 hour	6 hours	1 hour	Prep: 1. Recorded lectures hitting the basics. 2. Reading going more in depth. Class: 1. Prerecorded CBCL with individual groups. 2. Optional Q&A with professors. Review: 1. Summary lecture of main learning points. *I think every portion has a large opportunity for learning, but online classes have the opportunity to be individualized. Having pre-recorded lectures allows me to skim past topics I …	Greatly enhanced	Somewhat limited	Greatly enhanced			Severely limited				Being able to rewind if I missed something or to clarify my understanding is extremely useful.	I don't find the society CBCL extremely useful. This is mostly because they seem to be too similar to cases we had that morning.	Somewhat limited	Severely limited	Severely limited	Severely limited	Same	Same	I don't think they have. It depends on the group to determine how much we interact in class. I have found that our interactions are almost identical to those I would have expected to have if we were sitting at an actual table.	Same	Same	Same	Same	Same	Same	Same	Severely limited	Severely limited	Same	Same	Same
2020-05-24 12:07:14	2020-05-25 18:38:30	100	109876	True	2020-05-25 18:38:31	Pathways Dental	Pre-clerkship	Pathways pre-clerkship courses		1 hour	2 hours	2 hours		Somewhat limited	Somewhat limited	Somewhat limited	Severely limited	Severely limited	Somewhat limited	Somewhat limited	Same		Virtual classes went well when they kept my attention and kept me involved.	I recall a virtual class that was just a simple powerpoint presentation that did not feel very engaing.	Same	Severely limited	Somewhat limited	Somewhat limited	Somewhat more negative	Somewhat more negative	It is much harder to build and develop relationships, both with faculty and with peers.	Less engaging	Less engaging	Less engaging	Same	Same	Same	Same	Somewhat limited	Severely limited	Same	Same	Somewhat limited
2020-05-25 20:07:48	2020-05-25 20:17:30	100	582	True	2020-05-25 20:17:30	Pathways Medical	PCE	Virtual Radiology course,AISC,Clerkship-specific Online Modules		2 hours	3 hours	1 hour		Somewhat limited		Same	Somewhat limited	Same	Same	Somewhat limited					Somewhat limited	Severely limited	Severely limited	Severely limited	Somewhat more negative	Somewhat more negative	lack of in-person interactions ---&gt; less conversation	Less engaging	Less engaging	Much less engaging	Much less comfortable	Much less comfortable	Less comfortable	Much less comfortable
2020-05-26 00:22:08	2020-05-26 00:44:37	100	1349	True	2020-05-26 00:44:38	Pathways Medical	Pre-clerkship	Pathways pre-clerkship courses		2 hours	3 hours	2 hours	An ideal virtual class involves small group interactions with consistent groups (as we have done for Homeostasis II). It limits the amount of time spent on large Zoom sessions with the entire class. It is also interactive, so faculty prompt students to respond/ask questions.	Somewhat limited	Somewhat limited	Same	Same	Somewhat limited	Somewhat limited				There was a systematic way for students to ask questions - via the Zoom chat function or by raising their hands. The dialogue between faculty and students was present throughout the class to ensure the appropriate allotment of time to different breakout sessions. There was time left at the end for clarifying questions and summarizing.	Some of the large sessions in H1 were very difficult for me, especially when faculty went really quickly through the material. The large groups can be overwhelming, especially if students are asked to respond via the chat function to questions. I prefer the poll everywhere strategy.	Somewhat limited	Severely limited	Severely limited	Somewhat limited	Somewhat more negative	Somewhat more negative	Some faculty have been good at bouncing around within different Zoom breakout rooms to moderate discussion, but I feel that we have a lot less of the faculty "observation" of CBCL. In addition, while I used to study for exams with a fellow student, it has been too difficult to carve out the time to study together, so I now just study on my own outside of designated CBCL time.	Less engaging	Less engaging	Less engaging	Same	Same	Did not use	Less comfortable	Somewhat limited	Severely limited	Somewhat limited	Same	Same
2020-05-26 07:00:34	2020-05-26 07:15:40	100	906	True	2020-05-26 07:15:40	Pathways Dental	Pre-clerkship	Pathways pre-clerkship courses		2 hours	2 hours	3 hours		Somewhat limited	Somewhat limited	Same	Same	Same	Same				The virtual classes that enhanced my learning included review sessions with PollEv questions. I also have enjoyed meeting for CBCL on my own time with classmates, enabling us to watch the pre-recorded lectures at our own speed and time.	The live Zoom sessions with faculty have been mostly very beneficial, however I personally do not learn as well when we are cold called without getting the opportunity to discuss the questions within small groups first.	Somewhat limited	Somewhat limited	Same	Somewhat limited	Somewhat more positive	Same	Faculty members have been extremely flexible and helpful outside of Zoom sessions, posting extra practice material and holding office hours to maintain our education quality.	More engaging	Same	Less engaging	Same	Somewhat more comfortable	Somewhat more comfortable	Same	Somewhat limited	Severely limited	Same	Same	Same
2020-05-26 12:25:16	2020-05-26 12:32:05	100	409	True	2020-05-26 12:32:06	Pathways Medical	Pre-clerkship	Pathways pre-clerkship courses		2 hours	3 hours	3 hours		Somewhat limited	Somewhat limited	Same	Same		Somewhat limited				I think the virtual classes that went well included review sessions, especially those that used a survey mechanism so students remained engaged in the material and answered questions on their phones.	Occasionally, issues with technology made it difficult to focus and took up a significant portion of class time.	Severely limited	Severely limited	Severely limited	Severely limited	Somewhat more negative	Somewhat more negative	I feel like I have a much more distant relationship with faculty and do not feel like they know me. With peers, I feel I have not been able to engage socially as much during breaks, etc. It is more straight-to-business.	Much less engaging	Much less engaging	Less engaging	Much less comfortable	Much less comfortable	Did not use	Much less comfortable	Severely limited	Severely limited	Somewhat limited	Somewhat limited	Severely limited
2020-05-26 12:41:58	2020-05-26 12:51:10	100	551	True	2020-05-26 12:51:10	Pathways Dental	Pre-clerkship	Pathways pre-clerkship courses		1 hour	2 hours	2 hours		Somewhat enhanced	Same	Severely limited	Severely limited	Severely limited	Severely limited	Severely limited				no natural pauses in the middle of the material to consolidate information, especially in lectures designed to be in CBCL format	Severely limited	Severely limited	Severely limited	Severely limited	Much more negative	Somewhat more negative		More engaging	Less engaging	Much less engaging	Much less comfortable	Much less comfortable	Did not use	Much less comfortable	Severely limited	Severely limited	Severely limited	Severely limited	Severely limited
2020-05-26 16:55:20	2020-05-26 17:18:13	100	1373	True	2020-05-26 17:18:13	Pathways Dental	Pre-clerkship	Pathways pre-clerkship courses		2 hours		2 hours	I like the way H2 is set up where we have pre-recorded lectures to go through as groups since we can go at our own pace then come to the live sessions with pointed questions that filter out all the basic questions answered by the recordings.	Same	Somewhat limited	Same			Somewhat limited				Using small group breakouts well with teachers floating between them to answer intermittent questions. Using pollev with people logging in as societies so that the review is a competition and more engaging.	Too much lecture and not enough interaction.	Same	Severely limited	Same	Same	Somewhat more negative	Somewhat more negative	Just less 1-on-1 time is always going to feel less fulfilling than more.	More engaging	Same	Much less engaging	Same	Same	Did not use	Same	Somewhat limited	Severely limited	Greatly enhanced	Somewhat enhanced	Somewhat enhanced
2020-05-26 17:29:43	2020-05-26 17:33:25	100	221	True	2020-05-26 17:33:25	Pathways Medical	Graduating student	Essentials of the Profession II,Clinical Capstone		2 hours	1 hour	1 hour		Somewhat limited	Somewhat limited	Somewhat limited	Severely limited	Severely limited	Same	Somewhat limited					Somewhat limited	Severely limited	Somewhat limited	Severely limited	Same	Same		Less engaging	Much less engaging	Much less engaging	Less comfortable	Less comfortable	Less comfortable	Less comfortable
2020-05-26 20:43:54	2020-05-26 20:53:32	100	577	True	2020-05-26 20:53:32	Pathways Medical	PCE	Essentials of the Profession II,AISC,Clerkship-specific Online Modules		4 hours	3 hours	1 hour		Somewhat limited		Somewhat limited	Somewhat limited	Somewhat limited	Somewhat limited	Somewhat enhanced					Severely limited	Severely limited	Severely limited	Severely limited	Somewhat more negative	Somewhat more negative	It's a lot harder to get to know someone in a virtual setting. There's no staying after class for a minute and waiting for a one-on-one interaction/question with a faculty member.	Same	Less engaging	Less engaging	Less comfortable	Less comfortable	Somewhat more comfortable	Same						Somewhat limited	Severely limited	Same	Same	Same	Somewhat limited
2020-05-26 20:44:26	2020-05-26 20:56:50	100	744	True	2020-05-26 20:56:51	Pathways Medical	Post-PCE student	Essentials of the Profession II		2 hours	2 hours	1 hour		Somewhat limited		Same	Same	Same	Somewhat limited	Somewhat limited			I really appreciated that for essentials we were able to get speakers that we might not other be able to get based on geography or difficulty of scheduling.	Sometimes in large lecture format, it is hard to stay engaged.	Somewhat limited	Severely limited	Somewhat limited	Severely limited	Same	Somewhat more negative	I think it makes it hard to establish connections with peers that you do not already know.	Same	Less engaging	Much less engaging	Less comfortable	Less comfortable	Somewhat more comfortable	Same
2020-05-21 12:51:39	2020-05-26 21:02:01	100	461422	True	2020-05-26 21:02:02	Pathways Medical	Pre-clerkship	Pathways pre-clerkship courses		2 hours	1 hour	1 hour	Mix of small group (breakout groups) and lecture-style didactics; faculty and students that are comfortable with annotating slides; faculty doing "warm call" by letting students know which group will answer; having 1 faculty lecture and 1 faculty receive chat questions via private messages	Somewhat limited	Somewhat limited	Same	Somewhat enhanced	Somewhat enhanced	Somewhat enhanced		Severely limited	Patient clinics	POM course used an inter-society polling competition (which society got most questions right) for live session polling. For Homeostasis II, recorded sessions are nice since didactics are generally higher quality than in-person society didactics, and sessions are not slowed down by excessive questions/answers. (Lauren Yang is one of the best instructors we've had, even though we've only had her vi…	Poor use of technology, especially when faculty could not annotate slides so explanations were confusing; wasted time spent figuring out Zoom basics; Homeostasis II had mandatory live Q&A sessions that led to essentially office hours, only serving a select few and not beneficial to overall learning	Somewhat limited	Severely limited	Severely limited	Severely limited	Somewhat more positive	Same	Felt closer to Homeostasis I faculty after going virtual. But since H2 is completely virtual and there is no previous relationship, H2 faculty feel very distant (and receive perhaps undeserved criticism/hate)	Same	More engaging	Much less engaging	Less comfortable	Somewhat more comfortable	Somewhat more comfortable	Less comfortable	Severely limited	Severely limited	Somewhat enhanced	Same	Same
2020-05-26 21:02:59	2020-05-26 21:13:09	100	610	True	2020-05-26 21:13:10	Pathways Medical	Pre-clerkship	Essentials of the Profession II,Other	Homeostasis 1 and 2	1 hour	3 hours	3 hours		Somewhat limited	Severely limited	Somewhat limited							For me it is all about being consistent with cbcl groups. When we get out into breakout rooms with random people there is always some time where we need to sort out norms. It feels much more efficient to keep us with the same group for at least a week	Just not engaging it is even easier now to be distracted by our home environments so I think a healthy balance of breakout time to lecture time is needed	Somewhat limited	Severely limited	Somewhat limited	Somewhat limited	Somewhat more negative	Same		Less engaging	Less engaging	Less engaging	Much less comfortable	Much less comfortable	Much less comfortable	Less comfortable	Somewhat limited	Severely limited	Somewhat limited	Same	Same
2020-05-26 21:13:41	2020-05-26 21:22:32	100	530	True	2020-05-26 21:22:32	Pathways Medical	Pre-clerkship	Pathways pre-clerkship courses		3 hours	2 hours	1 hour	Best when live with faculty and interactive.	Somewhat limited	Severely limited	Somewhat limited	Severely limited	Somewhat limited	Somewhat limited				Active faculty engagement and lower prep burden	Too much to do on our own, too much time on zoom. Tired	Severely limited	Severely limited	Severely limited	Severely limited	Much more negative	Somewhat more negative		Much less engaging	Less engaging	Much less engaging	Less comfortable	Less comfortable	Same	Same	Same	Severely limited	Somewhat enhanced	Somewhat enhanced	Somewhat enhanced
2020-05-26 21:11:08	2020-05-26 21:24:40	100	812	True	2020-05-26 21:24:40	Pathways Medical	Pre-clerkship	Pathways pre-clerkship courses		3 hours	4 hours	2 hours	I really enjoyed the format of H1. Having live lectures and being able to interrupt and ask questions was very effective. I also liked that we could still do small groups in a CBCL format, but that we then came back to the live professor. I don't think the pre-recorded format of H2 is as effective. If we have questions, we have to turn to each other, which is not the same as having a discussion m…	Somewhat limited	Severely limited	Same			Same				H1. I loved having the live faculty to lecture and lead CBCL. POM - PDR clinical reasoning. We just had a session on CHF that I thought was well organized and very engaging. I liked the ability to look at scans/ECGs together and "play" different roles.	I think the pre-recorded format of H2 is not very effective. It is tough to go through sessions without live faculty. I think there is also an inherent tendency for everyone to watch the videos as quickly as possible. It feels more like a task that must be accomplished, while attending class live it never feels like something that must be accomplished. It is just your day.	Same	Somewhat limited	Somewhat limited	Severely limited	Much more negative	Somewhat more negative	I miss being with faculty so much. The small interactions with classmates are also missed dearly. You simply cannot replace these in an online format.	Much less engaging	Much less engaging	Less engaging	Somewhat more comfortable	Less comfortable	Did not use	Same	Somewhat limited	Severely limited	Same	Same	Severely limited
2020-05-26 20:50:36	2020-05-26 21:28:32	100	2275	True	2020-05-26 21:28:33	HST	PCE	HST pre-clerkship courses,Virtual Radiology course		3 hours	2 hours	1 hour	Group lecture, small group sessions lead by faculty/TAs/residents, etc. with assigned modules to do on one's own. Similar to the virtual radiology clerkship (which was done really well!)	Severely limited		Somewhat limited	Somewhat limited	Somewhat limited	Same	Somewhat limited			Using visual aids during lectures. E.g. in radiology, really making use of the virtual format by showing many example images to enhance learning.	People talking over camera without making use of visual aids (e.g. slideshow, images, videos, etc.)	Severely limited	Severely limited	Somewhat limited	Severely limited	Somewhat more negative	Somewhat more negative	Less connected	Same	Less engaging	Same	Same	Same	Less comfortable	Same
2020-05-26 21:24:16	2020-05-26 21:30:49	100	393	True	2020-05-26 21:30:49	Pathways Medical	PCE	Virtual Radiology course,AISC,COVID Curriculum Elective,Virtual Clinical Elective		1 hour	3 hours	1 hour	Mostly learning on my own - minimize more lecturing since I study better on my own. I think it is more efficient if I can only study with my friends than being forced to do so in groups.	Same	Same	Same	Same	Same	Same	Same					Same	Same	Same	Same	Somewhat more positive	Somewhat more positive		Much less engaging	Much less engaging	Much more engaging	Somewhat more comfortable	Somewhat more comfortable	Somewhat more comfortable	Somewhat more comfortable						Same	Severely limited	Somewhat enhanced	Somewhat enhanced	Somewhat enhanced	Somewhat enhanced
2020-05-27 08:55:33	2020-05-27 09:11:19	100	945	True	2020-05-27 09:11:19	Pathways Dental	Pre-clerkship	Pathways pre-clerkship courses		1 hour	2 hours	1 hour	I think that keeping things smaller is more engaging, but lectures can work virtually. I think having breakout groups larger than 5 people limits the participation of everyone and makes it less effective.	Somewhat limited	Same	Same							I enjoyed doing society based pollEV's since it is more engaging and makes learning more fun when we are having a larger lecture.	Large breakout rooms make discussing difficult and chaotic. Keeping them at a max of 5 people is best.	Somewhat limited	Severely limited	Somewhat limited	Somewhat limited	Somewhat more negative	Somewhat more negative	The strain of being in different living environments and not having in-person interactions makes connecting much harder. IT is also hard to be effective, personable and make meaningful connections over the virtual platform.	Same	Less engaging	Same	Somewhat more comfortable	Somewhat more comfortable	Less comfortable	Much less comfortable	Somewhat limited	Severely limited	Somewhat enhanced	Same	Somewhat enhanced
2020-05-27 09:19:38	2020-05-27 09:24:03	100	264	True	2020-05-27 09:24:03	Pathways Medical	PCE	Virtual Radiology course,AISC		3 hours	2 hours	3 hours	Facilitates lots of patient interaction	Somewhat enhanced	Somewhat enhanced	Somewhat enhanced	Same	Same	Somewhat enhanced	Somewhat enhanced	Somewhat enhanced		Small groups, easy to participate	Too large group, harder to ask questions	Somewhat enhanced	Somewhat enhanced	Somewhat enhanced	Somewhat enhanced	Somewhat more positive	Somewhat more positive	Appreciate small group learning	More engaging	More engaging	More engaging	Somewhat more comfortable	Somewhat more comfortable	Somewhat more comfortable	Somewhat more comfortable						Somewhat enhanced	Somewhat enhanced	Somewhat enhanced	Somewhat enhanced	Somewhat enhanced	Somewhat enhanced
2020-05-27 09:12:03	2020-05-27 09:24:08	100	724	True	2020-05-27 09:24:08	Pathways Medical	Post-PCE student	Essentials of the Profession II,AISC,COVID Curriculum Elective		4 hours	3 hours	1 hour	Participation-forward with multiple breaks, at least every hour. It can be very difficult to maintain focus during long, uninterrupted lectures conducted virtually.	Somewhat limited		Severely limited	Somewhat limited	Severely limited	Somewhat limited	Somewhat limited			Focus on small group discussions.	Long sequences of lectures without breaks or opportunities for participation.	Severely limited	Severely limited	Somewhat limited	Somewhat limited	Same	Same		Same	Less engaging	Much less engaging	Same	Same	Same	Same
2020-05-27 09:27:41	2020-05-27 10:02:35	100	2093	True	2020-05-27 10:02:35	Pathways Medical	PCE	Virtual Radiology course,AISC		2 hours	3 hours	2 hours	Virtual classes are draining. Being on zoom for an hour feels like at least 2 or more hours of lecture.	Severely limited	Severely limited	Severely limited	Severely limited	Severely limited	Severely limited	Severely limited			Small group sessions with radiology residents during virtual radiology course - the residents were engaging and tailored these sessions to answer our questions and focus on interesting cases.	Long lectures with minimal breaks. Being on zoom for so long during the day is so draining and lectures end up feeling like they last for hours even if its only an hour long talk. I'm not sure how to fix this but it definitely contributes to the sensation of "zoom burnout"	Severely limited	Severely limited	Severely limited	Severely limited	Somewhat more negative	Somewhat more negative	I don't really get to know my faculty anymore. Doing groupwork with peers feels like a chore that we just need to rush through and get done instead of actually learning the material.	Less engaging	Less engaging	Much less engaging	Much less comfortable	Much less comfortable	Less comfortable	Much less comfortable											Somewhat limited
2020-05-27 09:55:04	2020-05-27 10:18:02	100	1377	True	2020-05-27 10:18:02	Pathways Medical	PCE	Virtual Radiology course,AISC,Clerkship-specific Online Modules		2 hours	4 hours	1 hour	The biggest thing I have learned, is that virtual lectures are very, very exhausting. For some reason it is very taxing to watch the virtual lectures, more so than in person lectures. Therefore, ideally having only 1-2 hours of virtual lecture and / or case-based virtual lectures is ideal, since after 2 hours it is challenging for me to get much out of it. I also think it is even more important w…	Severely limited	Severely limited	Somewhat limited		Somewhat limited					A short high yield 1 hour virtual lecture that was engaging, and rather than being comprehensive, really hit on the most important points. Lecture utilized PollEverywhere and cased based questions. Very simple slides.	- 2 - 2.5 hour morning lectures with way way too busy slides, that were way too comprehensive and way too detailed oriented. - Case based lectures where the lecturers sort of "gave up" on engaging students and it became more of a lecture than active participation. - In addition, I know that students who took the normal radiology clerkship, were excellent at orally interpreting and presenting X-ra…	Severely limited	Severely limited	Severely limited	Severely limited	Somewhat more negative	Somewhat more negative	I wouldn't say they are "negative" per se. But rather, I think virtual learning is very "personality stifling." Meaning that ability to connect with peers and faculty in a non-academic matter. The pre-lecture chit-chat for example is completely lost. I felt like we spent so much time as a virtual class, but I barely got to know anyone. And I definitely felt more nervous putting myself out there w…	Less engaging	Less engaging	Much less engaging	Much less comfortable	Much less comfortable	Much less comfortable	Much less comfortable						Somewhat limited	Somewhat limited	Somewhat limited	Somewhat limited	Severely limited	Somewhat limited
2020-05-27 11:20:34	2020-05-27 11:34:50	100	856	True	2020-05-27 11:34:51	Pathways Medical	PCE	Virtual Radiology course,AISC,Clerkship-specific Online Modules,Other	Telemedicine course	4 hours	3 hours	1 hour	The virtual radiology course was excellent. We had a mix of lectures and small group workshops where we were able to ask questions and test our knowledge. I wish these workshops had been longer/more in depth (we could have have 4 hours of them each day rather than 2 hours). I don’t think remote collaboration works very well—it is very difficult to coordinate schedules and responsibilities this wa…	Same	Somewhat limited	Somewhat limited	Same	Same	Somewhat enhanced	Same			Provides opportunities to test recall of information learned in preparation. Then explained answers. Provides visual aids for learning.	Material way over our heads and the lecturer was not able to gauge the reaction of the crowd. Everyone was totally lost and it went too quickly.	Somewhat limited	Somewhat enhanced	Same	Somewhat limited	Same	Somewhat more negative	We just don’t see each other as much so I am not as close to my classmates	Much less engaging	Much less engaging	Much less engaging	Less comfortable	Less comfortable	Much less comfortable	Did not use						Somewhat enhanced	Severely limited	Somewhat limited	Somewhat enhanced	Severely limited	Somewhat limited
2020-05-27 12:03:09	2020-05-27 12:29:18	100	1568	True	2020-05-27 12:29:19	Pathways Dental	Pre-clerkship	Pathways pre-clerkship courses		2 hours	3 hours	2 hours	I like the balance between large group discussions with faculty leads as well as collaboration in break out rooms with peers. Connection with peers and faculty can be lost in virtual learning, so I like the idea of having society-based groups with faculty present and break-out rooms to discuss questions further with peers and faculty who pop in. Collaborating with peers is ideal (whether that is …	Same	Somewhat limited	Same			Same				Virtual classes that went well included faculty members who did well leading CBCL sessions; they used breakouts effectively by assigning specific groups to specific questions, popped into the different "rooms" to check for understanding and answer questions, and made sure to review the answers to each question with annotations and drawings after the groups finished answering. Faculty members who …	Virtual classes that did not go well were mostly disorganized and it felt like time was wasted. When faculty members ask questions to the large group that are slightly vague and they don't assign a group to answer the questions, many students are hesitant to turn on their cameras and start speaking (it feels a lot different than just raising your hand in person), and sometimes there can be a lot …	Same	Severely limited	Somewhat limited	Somewhat limited	Somewhat more negative	Same	I still see my peers every day and I have existing relationships with them, so I don't think those relationships have changed much. However, starting off virtual learning with faculty that I don't already have relationships with makes it much more difficult to get to know each other. I liked that faculty in H2 gave intro slides for each of themselves - that helped a little to feel like we, as the…	Same	Same	Less engaging	Less comfortable	Less comfortable	Less comfortable	Much less comfortable	Somewhat limited	Somewhat limited	Somewhat enhanced	Somewhat enhanced	Somewhat enhanced
2020-05-27 12:20:52	2020-05-27 12:35:35	100	882	True	2020-05-27 12:35:35	Pathways Medical	Pre-clerkship	Pathways pre-clerkship courses		2 hours	4 hours	2 hours	I think the method Homeostasis 2 is using now may be the best. We have prerecorded lecture to work through in groups as if it were live CBCL. Then we also have time together on discussion later in the day where people from the East and West coast are at a good time to work together. I think having the faculty getting a good grasp on Zoom is really helpful in making lectures/classes go smoothly an…	Somewhat limited	Somewhat limited	Same	Same		Somewhat limited				People could move at their own pace better, be that slowing down or speeding things up. There is also an argument that professors that filter their incoming questions can do so well.	Making classes lectures that used to be CBCL is not helpful. Can be hard to focus on lectures that go on too long or have no student participation. In general, there are also just times where it would be nice to get a question answered quickly like in class. Although I'm not sure there's a solution for that besides office hours.	Somewhat limited	Somewhat limited	Somewhat limited	Same	Same	Same	just overall less communication can be had, and also less social interaction outside of the moment where class begins	More engaging	Less engaging	Less engaging	Same	Same	Same	Less comfortable	Somewhat limited	Somewhat limited	Same	Same	Same
2020-05-27 13:16:02	2020-05-27 13:29:09	100	787	True	2020-05-27 13:29:10	Pathways Medical	PCE	AISC,COVID Curriculum Elective,Clerkship-specific Online Modules		4 hours	4 hours	1 hour	Daily zoom calls/ synchronous activities for accountability with some homework/ assigned work to stay busy during non- zoom hours. I enjoyed the nutrition/ metabolism AISC, which featured about 4 hours a day of virtual class on zoom and then presentations once a week. Collaborating remotely does not work well for me.	Severely limited	Severely limited	Same	Severely limited	Same	Severely limited				Lectures, lots of check in activities (polls, quizes, etc). Presentations over zoom.	Small group work (very awkward over zoom), collaborative papers.	Severely limited	Somewhat limited	Same	Severely limited	Somewhat more positive	Much more negative	It is a bummer to see students keep their screens black and not participate, when I know that in person they would be actively participating. Something about zoom gets rid of that normal accountability.	Less engaging	Less engaging	Same	Much less comfortable	Much less comfortable	Somewhat more comfortable	Much less comfortable						Somewhat enhanced	Severely limited	Somewhat limited	Somewhat enhanced	Somewhat limited	Same
2020-05-27 15:50:28	2020-05-27 16:03:26	100	778	True	2020-05-27 16:03:27	HST	PCE	Virtual Radiology course,COVID Curriculum Elective,Virtual Clinical Elective		2 hours	3 hours	3 hours	Small groups are exponentially better than large groups, but honestly minimizing meeting time - Zoom is uniquely exhausting and painful for many of us, and the return on investment just isn't there. I MUCH preferred my largely unsupervised self directed work to the lectures. Even with great lecturers, it's just painful.	Somewhat limited		Severely limited	Somewhat limited	Somewhat limited	Severely limited	Same			Emphasized self-directed learning and independence	Exhausting, non-interactive lectures, poor coordination with other material, no interaction or engagement	Severely limited	Severely limited	Somewhat limited	Severely limited	Somewhat more negative	Somewhat more negative	Much less personal engagement, trying to maintain past relationships rather than making any new connections, everything feels very froced	Less engaging	Much less engaging	Much less engaging	Much less comfortable	Much less comfortable	Much less comfortable	Much less comfortable						Severely limited	Severely limited	Somewhat limited	Same	Somewhat limited	Somewhat limited
2020-05-27 15:47:07	2020-05-27 16:15:51	100	1724	True	2020-05-27 16:15:52	HST	Post-PCE student	Other	HMX pharmacology	2 hours	2 hours	1 hour	No single class longer than 45 mins. A mix of types including: A) Case presentations with well designed slideshows that target key elements for success in the field B) anonymous response questions to inform the instructor accurately about group understanding C) if there are student run sessions, projects, etc making sure the assignments are meaningful and useful and not just intended to fill the …	Same		Somewhat limited		Same	Somewhat enhanced				Topics were pieced out in very approachable chunks with interspersed question/discussion. Sessions included emphasis on both key points for real world applications and for board style questions, focusing on high yield information and mechanistic understanding.	There seems to be a lot of killing time out of obligation, ie the students paid to learn so we will give them a lecture/assignment, but the lesson is poorly constructed and the work feels like busy work. If you wouldn’t prioritize a student normally learning certain knowledge it is not likely something they need to spend time on now either. I would rather work on meaningful self directed projects…	Same	Severely limited	Somewhat enhanced	Same	Same	Somewhat more negative		More engaging	More engaging	Less engaging	Same	Same	Less comfortable	Somewhat more comfortable
2020-05-27 15:50:46	2020-05-27 16:25:04	100	2057	True	2020-05-27 16:25:04	HST	Pre-clerkship	HST pre-clerkship courses		3 hours	4 hours	1 hour	Interactive, with well planned pauses for questions and strict monitoring of the chat to restrict non-relevant questions/comments that distract the rest of the students Rehearsed for technical difficulties and familiarity with the software - lecturers should consider having two monitors to facilitate screen sharing and at the same time being able to see the student participants. Always have a pla…	Same		Severely limited		Somewhat limited	Somewhat limited				By structuring student participation, which can only be achieved by team work and previous agreement on a strategy by course faculty. Also by being conscious of time, ending class on time and allowing us breaks during class. By rehearsing prior to the lecture to make sure all lecturers are familiar with software being used. All these things allowed us to stay engaged with the material	It was very hard to pay attention on Tuesday’s and Thursday’s when we had 4 straight hours of class in the morning and neither class allowed us any breaks and classes consistently ended late, regardless of an established schedule that faculty should have been aware of (especially in HST because we all have the same schedule). It is also hard to engage with material when there were numerous techni…	Somewhat limited	Severely limited	Same	Somewhat limited	Somewhat more negative	Same	It is much harder to get to know the faculty, as the opportunities to meet with them outside of class are more limited and necessarily more formal. I don’t have a negative relationship with any faculty, I just don’t know them as well as I did the faculty who taught me in person	Same	Same	Much less engaging	Less comfortable	Less comfortable	Same	Less comfortable
2020-05-27 15:35:21	2020-05-27 16:31:27	100	3366	True	2020-05-27 16:31:28	HST	PCE	Virtual Radiology course,COVID Curriculum Elective,Virtual Clinical Elective,Clerkship-specific Online Modules		1 hour	4 hours	2 hours	1. Recorded lectures (20%) 2. Independent Readings/Instructional Videos (30%) 3. Well-Structured/Intentional Small Group Tutorials (30%) 4. Group Projects (20%) Essential Component: All calls should end 10 minutes before the hour. Back-to-back-to-back zooming is incredibly draining, depressing and exhausting. Also, using the bathroom with headphones on is no fun. . . For pre-clinical students sma…	Somewhat enhanced		Same	Somewhat enhanced	Somewhat enhanced	Somewhat enhanced	Somewhat enhanced			Radiology was particularly well-suited to virtual learning. Some of the lectures were better than others, but that is always the case. One nice thing about having lectures at set times was that it provided structure to the day. That said, some students were forced to keep extreme hours to make lectures. The home room sessions were uniformly amazing. I really enjoyed the interactions with other st…	The recordings for neurology PCE modules were incredibly painful. The ground-state tempo was 0.5x, as the lecturer spoke as they wrote, but there was no fast forward button. I spent more time trying to hack the recordings to speed them up than I did actually listening to the recordings. In the end I just clicked through at regular intervals because I just couldn't do it. The PCE module consolidat…	Somewhat limited	Somewhat limited	Somewhat limited	Somewhat limited	Same	Same	This is a difficult question. I already have existing relationships with a lot of my classmates, so I am able to text/chat with them during lectures in much the same way that I did during in-person coursework. I think for incoming students this will be more challenging, but I think people will adapt well. Here I think breakout rooms can be really great. I have been participating in some of the CP…	More engaging	Much more engaging	Much less engaging	Somewhat more comfortable	Somewhat more comfortable	Somewhat more comfortable	Somewhat more comfortable
2020-05-27 16:57:13	2020-05-27 17:08:37	100	684	True	2020-05-27 17:08:37	HST	PCE	HST pre-clerkship courses		2 hours	4 hours	2 hours	I think small group learning that is more of a flipped classroom style is the most effective for virtual learning.	Greatly enhanced		Same	Same	Same	Same	Same			small groups flipped classroom repeating the same information in different ways allowing us to work through problems on our own	Sitting in long lectures with 200 people online is almost impossible to engage and stay focused	Same	Same	Same	Severely limited	Same	Same		Same	Much less engaging	Much less engaging	Much less comfortable	Much less comfortable	Much less comfortable	Much less comfortable						Severely limited	Severely limited	Severely limited	Severely limited	Severely limited	Severely limited
2020-05-27 17:17:55	2020-05-27 17:35:18	100	1042	True	2020-05-27 17:35:18	HST	Pre-clerkship	HST pre-clerkship courses		4 hours	5 hours	1 hour	~30-40 minutes of lecture at a time with 5-minute breaks in between sections; slides or other prep reading/work posted at least 2 days in advance; "question" slides posted before each break to allow students a chance to ask questions then and not throughout the whole lecture; recorded to allow students to catch up on material missed because of WiFi connectivity issues	Somewhat limited		Same		Somewhat enhanced					Frequent breaks; mix of lectures and other activities (for example, Zoom interviews with patients, small group breakout discussions, brief quizzes with immediate feedback, student presentations, problem set reviews). HST Endocrinology was a model for successful online learning.	Busy or disorganized slides with too much extraneous material that prevented us from getting through basic, essential material -- slides should be as concise and clear as possible, and lectures should be shortened to include the most important messages. Also, guest lectures should be included only where absolutely indispensable-- otherwise, discontinuity between successive lectures makes it diffi…	Somewhat limited	Severely limited	Somewhat limited	Severely limited	Same	Same	I wouldn't exactly characterize it as negative, but it is certainly harder to meet and make connections with faculty. Our HST class has an incredibly strong rapport and we've remained in touch mostly via Slack, but we miss spending time with each other, and miss all that we learn from each other all the time, not just in class.	Less engaging	Much less engaging	Much less engaging	Same	Same	Same	Same
2020-05-27 16:07:00	2020-05-27 18:01:44	100	6883	True	2020-05-27 18:01:44	HST	PCE	HST pre-clerkship courses,Virtual Radiology course,COVID Curriculum Elective		3 hours	3 hours	2 hours	Opportunities to type in answers is very helpful for engagement and checking individual knowledge. Everyone gets a chance to participate and it's low stakes (assuming answers are private/anonymous)	Somewhat limited		Same			Somewhat enhanced				Being able to answer/stack questions in the chat to not derail the lecture	Getting too caught up in questions on chat, presenter having technical difficulties, not paying attention to or knowing time limits, infrequent breaks	Same	Severely limited	Somewhat limited	Somewhat limited	Same	Same	Wouldn't say things are more positive or more negative, but they are more distant	Same	Same	Less engaging	Same	Same	Did not use	Did not use						Same	Somewhat limited	Same	Somewhat limited	Somewhat limited	Same
2020-05-27 16:50:30	2020-05-27 19:17:44	100	8834	True	2020-05-27 19:17:45	HST	Pre-clerkship	HST pre-clerkship courses		2 hours	2 hours	1 hour	Classes with breakout rooms with time for student interaction and collaboration are the best and provide breaks from listening to 3 hours of lecture. Also a short break every hour is necessary to maintain attention in virtual classes.	Somewhat limited		Somewhat limited		Somewhat limited	Severely limited	Somewhat limited			No virtual class "enhances learning" They either hold up fine or do poorly. Best environments are ones that allow for student to ask questions at designated times (not just randomly throughout a lecture), take consistent breaks, and have interactive components.	No breaks, droning lecture with no interaction/student involvement. (Also, poor lecturing style in general).	Somewhat limited	Severely limited	Somewhat limited	Severely limited	Somewhat more negative	Somewhat more negative	Less interaction	Same	Less engaging	Much less engaging	Less comfortable	Less comfortable	Same	Less comfortable
2020-05-27 15:39:30	2020-05-27 20:45:54	100	18383	True	2020-05-27 20:45:54	HST	Pre-clerkship	HST pre-clerkship courses		6 hours	3 hours	1 hour		Severely limited		Greatly enhanced	Somewhat limited	Somewhat enhanced	Greatly enhanced				endocrinology- set expectations for virtual learning early on (using hand-raise feature), very attentive to questions in the chat as well as students who raised hands. caring professors who checked in on us beyond just content delivery. lots of interactive, regular check-ins (weekly quizzes, student presentations, etc.)	they all went well! for the ones whose format didn't significantly change and were early in the morning (for those on the west coast), it was really helpful to have recorded lectures that could be watched at 2x speed. all faculty and TA were responsive over email to answer questions.	Same	Same	Same	Somewhat limited	Same	Somewhat more negative	i'm inspired by how our peers put in a lot of effort to stay in contact (celebrating birthdays, organizing movie nights/social time, a form to send out positive anonymous comments to each of us). but i do think seeing peers face-to-face is an important part of staying in contact. since i'm softspoken and have trouble projecting my voice, i actually really appreciated being able to ask questions w…	Less engaging	Less engaging	More engaging	Much more comfortable	Much more comfortable	Much more comfortable	Somewhat more comfortable
2020-05-27 20:38:42	2020-05-27 20:54:25	100	942	True	2020-05-27 20:54:25	HST	Post-PCE student	Virtual Clinical Elective		2 hours	4 hours	2 hours	I'm a huge fan of flipped classroom--assign videos/reading at home, use class time to facilitate interaction with the material.	Same		Same	Somewhat limited	Same	Same	Somewhat limited			I've really enjoyed my digital psychiatry clerkship. It's effectively a research block on using machine learning on phone data to predict clinically important metrics in schizophrenia patients. The key factors that made it work were that almost all of the work could be done via computer, that it was self-directed, and that the PI (John Torous at the BI) did a great job of integrating us into the …	I've only taken 1 virtual class.	Somewhat limited	Severely limited	Same	Somewhat limited	Somewhat more negative	Somewhat more negative	Its much more difficult to create a new relationship digitally--meeting someone over zoom is fundamentally different than meeting them in person.	Same	Same	Less engaging	Less comfortable	Less comfortable	Same	Less comfortable
2020-05-27 21:06:21	2020-05-27 21:20:10	100	828	True	2020-05-27 21:20:10	Pathways Dental	Pre-clerkship	Pathways pre-clerkship courses		1 hour	5 hours	3 hours		Greatly enhanced	Greatly enhanced	Severely limited	Severely limited	Severely limited	Same				I really liked that HMS continues to have us meet with our CBCL group. I like when groups are predetermined and we work with the same group for a period of time rather than randomly getting assigned on Zoom's breakout sessions.	In general, lower than optimized internet connection and background noises are things I continue to struggle with but I don't think it's something HMS/HSDM can control. Working with people from different timezones and different commitment has been challenging. I think HMS needs to make it clear for all students that they are require to spend 3 hours in their CBCL groups and not try to speed throu…	Same	Same	Same	Same	Much more negative	Somewhat more negative	I only interact with people in my group now.	Much more engaging	Same	Same	Same	Same	Same	Same	Severely limited	Severely limited	Greatly enhanced	Greatly enhanced	Greatly enhanced
2020-05-27 19:34:32	2020-05-27 21:51:50	100	8238	True	2020-05-27 21:51:51	HST	PCE	Virtual Radiology course,Virtual Clinical Elective		5 hours	4 hours	2 hours	Flipped-classroom style learning. Most synchronous virtual sessions dedicated to going through example cases and exercises together. Limit the amount of synchronous lecture-style teaching.	Somewhat limited		Somewhat limited	Somewhat limited	Somewhat limited	Somewhat limited	Same			Assigned preparatory material. Use session time to practice applying concepts with some review. Efficient use of time and limited the hours of screen time.	Single person lecturing for several hours with back-to-back meetings. Made it hard to remain engaged and did not use time as efficiently.	Severely limited	Severely limited	Somewhat limited	Somewhat limited	Same	Same	It has limited the amount of time I spend talking to faculty and peers.	Same	Less engaging	Much less engaging	Less comfortable	Less comfortable	Same	Less comfortable								Same			Same
2020-05-27 17:26:53	2020-05-27 23:52:48	100	23154	True	2020-05-27 23:52:48	Pathways Medical	PCE	Virtual Radiology course,Virtual Clinical Elective,Other	Telemedicine Curriculum	3 hours	4 hours	1 hour		Somewhat limited		Same		Somewhat enhanced	Same	Same					Somewhat limited	Severely limited	Somewhat limited	Somewhat limited	Somewhat more negative	Somewhat more negative		Same	More engaging	Less engaging	Somewhat more comfortable	Somewhat more comfortable	Somewhat more comfortable	Somewhat more comfortable
2020-05-28 08:59:40	2020-05-28 09:11:59	100	739	True	2020-05-28 09:12:00	HST	PCE	Virtual Radiology course,COVID Curriculum Elective,Clerkship-specific Online Modules		1 hour	3 hours	2 hours	I think self directed learning would be the most effective. Ideally we would independently go through cases in the same format as the New England Journal of Medicine interactive cases and then could discuss them in small groups.										The best part of the virtual radiology class were the small group sessions with the residents. They were really good at conveying what we needed to know about the material.		Severely limited	Severely limited	Severely limited	Severely limited	Somewhat more negative	Somewhat more negative	I have barely had any direct relationship with faculty or peers since returning to the PCE in April.	Same			Same	Less comfortable	Same	Less comfortable						Severely limited	Severely limited	Same	Same	Somewhat limited	Same
2020-05-26 14:50:03	2020-05-28 10:44:27	100	158063	True	2020-05-28 10:44:27	Pathways Medical	PCE	AISC,COVID Curriculum Elective,Clerkship-specific Online Modules,Other	HMX, EdX	2 hours	4 hours	1 hour	Students participating, students need to take initiative	Somewhat limited	Somewhat limited	Somewhat enhanced	Somewhat enhanced	Somewhat enhanced	Somewhat limited	Somewhat enhanced	Greatly enhanced	Online modules	Professors made triple the effort to make sure we were understanding the material and checking in regularly about our learning and the structure of the class	Students are not engaged. For real, they need to participate	Same	Same	Same	Same	Somewhat more positive	Somewhat more negative	My peers are like corpses behind black screens. They need to participate.	More engaging	More engaging	More engaging	Somewhat more comfortable	Same	Somewhat more comfortable	Somewhat more comfortable						Somewhat enhanced	Somewhat limited	Somewhat limited	Somewhat limited	Somewhat limited	Same
2020-05-28 10:47:38	2020-05-28 11:03:01	100	922	True	2020-05-28 11:03:02	HST	Post-PCE student	Virtual Clinical Elective		2 hours	5 hours	1 hour		Severely limited		Same	Same	Somewhat limited	Somewhat limited	Somewhat limited			Straight lectures without questions go off about the same as if they were in person. One-on-one tutoring sessions also work well.	Number one problem is interrupting a speaker for a question, or to make a discussion point, is so much harder online because you can't use body language to know when to call on someone or to reasonably interrupt, and even the smallest of lag times makes it very difficult to know when to interrupt. Relatedly discussion and group participation is severely limited.	Somewhat limited	Severely limited	Same	Somewhat limited	Somewhat more negative	Somewhat more negative	Spend less time together. Relationships that are already built are fine. It is far more difficult to build new relationships with faculty that you are just meeting for the first time.	Less engaging	Less engaging	Same	Much less comfortable	Much less comfortable	Less comfortable	Much less comfortable
2020-05-27 23:52:55	2020-05-28 11:33:40	100	42045	True	2020-05-28 11:33:41	Pathways Medical	PCE	Virtual Radiology course,Virtual Clinical Elective,Other	Telemedicine Curriculum	3 hours	4 hours	1 hour	An ideal virtual class would balance synchronous/directed instruction with self-directed learning. The synchronous/directed instruction would feature a balance of uni-directional didactics/lecture with small-group breakout sessions that allow students to actively synthesize the material and push their understanding beyond a superficial level. However, fatigue from being online is a very real thin…	Somewhat limited		Somewhat limited		Somewhat enhanced					Facilitated active participation, through modalities like polling or small-group breakout sessions. If recorded, they allowed me go back on my own time and review material at my own pace, which was also helpful.	In instances where I struggled with internet connectivity, I would miss out on key points that I felt awkward asking for a clarification about. It is easier to lose engagement and get distracted when learning virtually from home, especially in class session that did not facilitate active participation.	Somewhat limited	Somewhat limited	Somewhat limited	Somewhat limited	Somewhat more positive	Somewhat more negative	With faculty, I have found I have been getting more time to interact with them in small-group settings. However, with both faculty and peers, I miss the opportunities to connect informally about things beyond medicine. All the interactions now are in a structured, academic format, whereas one of my favorite aspects of in-person learning is getting to know my peers and faculty more holistically.	More engaging	Same	Same	Somewhat more comfortable	Somewhat more comfortable	Somewhat more comfortable	Somewhat more comfortable
2020-05-28 11:26:06	2020-05-28 11:53:25	100	1639	True	2020-05-28 11:53:25	Pathways Medical	Post-PCE student	AISC		2 hours	1 hour	1 hour	Maximizing small group discussions/break out sessions, limiting large group lecture/discussion/didactic, not trying to elicit too much student participation in large 80 student groups because you'll get crickets and silence, having clear learning objectives	Somewhat limited	Somewhat limited	Somewhat limited		Same		Somewhat limited			Small group discussions/break out sessions were really helpful for learning! Large group didactic/lecture (without too much attempting to facilitate discussion) was helpful for clarifying key points from the session Working in small groups of 4-6 outside of class for group presentations was also helpful and more engaging	The Microbio/ID AISC went well overall, but something that limited my learning was when the instructors would try to facilitate discussion in a large group of 80 students and it wasn't very effective. It was very hard to maintain attention. Also, learning objectives were not clear in that we would get deep into the weeds of basic science papers when I'm not sure that the goal for us as MD student…	Somewhat limited	Somewhat limited	Somewhat limited	Somewhat limited	Somewhat more negative	Somewhat more negative	I feel that I wasn't able to connect with faculty and classmates as much since I was just a face in a sea of virtual faces.	Much more engaging	More engaging	Much less engaging	Less comfortable	Less comfortable	Somewhat more comfortable	Less comfortable
2020-05-28 21:44:14	2020-05-28 21:49:24	100	309	True	2020-05-28 21:49:25	Pathways Medical	Post-PCE student	Essentials of the Profession II,AISC,COVID Curriculum Elective		3 hours	4 hours	1 hour		Somewhat limited		Somewhat limited		Somewhat limited							Somewhat limited	Somewhat limited	Somewhat limited	Somewhat limited	Somewhat more negative	Somewhat more negative	I just feel like I don't know faculty as well and I have not really been interacting with other students much	Same	Less engaging	Less engaging	Less comfortable	Less comfortable	Somewhat more comfortable	Much less comfortable
2020-05-29 10:22:21	2020-05-29 10:36:49	100	868	True	2020-05-29 10:36:50	HST	Pre-clerkship	HST pre-clerkship courses		5 hours	6 hours	1 hour	-Using other learning resources; so much stuff is available online and is substantially better than our remote lectures. -Asynchronous learning activities -More small group activities: for example meet with course directors in smaller groups at different times for interactive experience rather than all at once with just lecture that is always the same voice over powerpoint slides.	Severely limited		Severely limited		Greatly enhanced	Greatly enhanced				-More interactions -Clear objectives -Shorter lecture periods	-Only lecture that went on for 2 hours. Barely effective in person and completely worthless via online	Severely limited	Severely limited	Severely limited	Severely limited	Much more negative	Much more negative	Less interaction; only way to talk and interact is to interrupt lectures. No natural breaks or time to talk casually after or between talks or class.	Less engaging	Same	Much less engaging	Much less comfortable	Much less comfortable	Same	Much less comfortable
2020-05-29 21:56:31	2020-05-29 22:08:19	100	707	True	2020-05-29 22:08:19	Pathways Medical	PCE	Pathways pre-clerkship courses,COVID Curriculum Elective,Clerkship-specific Online Modules		1 hour	3 hours	1 hour	Using interactive zoom features, such as annotation by audience members, games like jeopardy, etc.	Somewhat enhanced		Same	Somewhat enhanced	Somewhat enhanced	Same				By using interactive features such as the annotate tool on Zoom for participants, polls, potentially playing games, having an interactive whiteboard, etc.	To be honest, I think most of them went well! The only classes that were difficult were the sims, just because it was difficult to assign tasks and do the physical exam as disjointed heads on a screen.	Same	Same	Somewhat enhanced	Somewhat enhanced	Much more positive	Somewhat more positive		More engaging	More engaging	More engaging	Same	Same	Less comfortable	Same						Somewhat enhanced	Somewhat limited	Somewhat enhanced	Somewhat enhanced	Same	Same
2020-05-30 17:43:34	2020-05-30 17:55:04	100	690	True	2020-05-30 17:55:04	HST	PCE	Virtual Radiology course,Clerkship-specific Online Modules		3 hours	2 hours	2 hours	I really liked the model employed by virtual radiology - getting to prep for a topic, having a lecture, and then solidifying that topic with residents who helped us feel comfortable with questions. I have had some difficulty jumping between topics in PCE module I - I feel like I am not learning as efficiently as I did during radiology...a bootcamp for each clerkship that had its own encapsulated …	Greatly enhanced		Greatly enhanced	Somewhat limited	Somewhat enhanced	Somewhat enhanced				I actually really like them - I am learning way more than I normally do in a virtual setting. Again, if modeled on virtual radiology I think this is a great way to learn.	I think the biggest problem is prepping speakers for our level and what we have previously learned - I think this is a problem not in the virtual environment as well.	Somewhat enhanced	Somewhat limited	Somewhat limited	Somewhat limited	Same	Same		Much more engaging	Much more engaging	Much more engaging	Much less comfortable	Much less comfortable	Somewhat more comfortable	Less comfortable						Same	Severely limited	Somewhat enhanced	Somewhat enhanced	Same	Greatly enhanced
2020-05-24 06:21:48	2020-05-30 19:22:25	100	565237	True	2020-05-30 19:22:25	Pathways Medical	Pre-clerkship	Pathways pre-clerkship courses		2 hours	2 hours	2 hours	minimize time spent in large group virtual sessions	Greatly enhanced	Greatly enhanced	Greatly enhanced			Greatly enhanced				efficient, left discussion for outside of the virtual session		Somewhat limited	Severely limited	Severely limited	Severely limited	Somewhat more positive	Same		More engaging	Less engaging	Less engaging	Somewhat more comfortable	Somewhat more comfortable	Somewhat more comfortable	Somewhat more comfortable	Severely limited	Severely limited	Somewhat enhanced	Same	Somewhat enhanced
2020-06-01 11:42:38	2020-06-01 14:25:32	100	9774	True	2020-06-01 14:25:32	HST	Pre-clerkship	HST pre-clerkship courses		3 hours	4 hours	1 hour	Ability to pause lectures to catch missed concepts immediately. Perhaps have live and pre-recorded lectures followed by peer collaboration later in the day allowing for students choosing either live lecture or self directed viewing of live lecture to benefit from peer collaboration.	Same		Somewhat enhanced		Same	Greatly enhanced	Somewhat enhanced				inflexibility, lectures were too long with lecturers difficult to heart and they were not recorded. If you missed material you could not go back to understand what was missed and 3 hours of you day was then effectively very inefficient.	Somewhat limited	Somewhat limited	Somewhat enhanced	Same	Same	Somewhat more negative	We have tried to substitute zoom meetings but we interact less	Same	Same	Less engaging	Same	Same	Somewhat more comfortable	Less comfortable				Somewhat enhanced	Somewhat enhanced
2020-06-01 18:00:51	2020-06-01 18:03:37	100	166	True	2020-06-01 18:03:38	Pathways Medical	Post-PCE student	Pathways pre-clerkship courses,Essentials of the Profession II,AISC,COVID Curriculum Elective		3 hours	3 hours	1 hour		Somewhat enhanced	Somewhat enhanced	Somewhat enhanced	Same	Somewhat enhanced	Somewhat enhanced	Somewhat enhanced					Same	Somewhat limited	Same	Same	Same	Same		Same	Same	Same	Same	Same	Same	Same
2020-06-01 18:05:34	2020-06-01 18:06:48	100	74	True	2020-06-01 18:06:48	Pathways Medical	Post-PCE student	Other	None														I did not take any virtual courses
2020-06-01 18:03:20	2020-06-01 18:07:12	100	231	True	2020-06-01 18:07:12	Pathways Medical	Post-PCE student	Essentials of the Profession II,AISC,COVID Curriculum Elective		1 hour	2 hours	1 hour		Somewhat limited		Same		Same							Somewhat limited	Severely limited	Severely limited	Somewhat limited	Somewhat more negative	Somewhat more negative		Less engaging	Less engaging	Much less engaging	Less comfortable	Much less comfortable	Much more comfortable	Less comfortable
2020-06-01 18:01:10	2020-06-01 18:07:39	100	389	True	2020-06-01 18:07:40	HST	Pre-clerkship	HST pre-clerkship courses		2 hours	2 hours	1 hour		Somewhat enhanced		Somewhat limited		Somewhat limited	Somewhat limited	Somewhat limited				Waste of time and added frustration	Severely limited	Severely limited	Severely limited	Severely limited	Somewhat more negative	Same		Less engaging	Less engaging	Less engaging	Less comfortable	Much less comfortable	Much less comfortable	Much less comfortable
2020-06-01 18:04:23	2020-06-01 18:12:12	100	469	True	2020-06-01 18:12:12	Pathways Medical	Graduating student	AISC,COVID Curriculum Elective		3 hours	3 hours	1 hour		Same	Same	Somewhat limited	Severely limited		Somewhat limited	Same					Somewhat limited	Severely limited	Somewhat limited	Severely limited	Same	Somewhat more negative		More engaging	More engaging	Less engaging	Less comfortable	Less comfortable	Much more comfortable	Same
2020-06-01 18:05:31	2020-06-01 18:13:05	100	454	True	2020-06-01 18:13:06	Pathways Medical	PCE	Virtual Radiology course,AISC,Clerkship-specific Online Modules		4 hours	3 hours	1 hour		Somewhat limited	Severely limited	Somewhat enhanced	Same	Same	Same	Somewhat enhanced			Not as much but high yield prep work, using technology to facilitate participation like poll everywhere and chat and gamification	Too many hours spent on Zoom in one day, excessive prep work from multiple sides, too much focus on case based learning without basics	Somewhat limited	Severely limited	Somewhat limited	Severely limited	Same	Same	I feel more distanced from all classmates and faculty, I think	Less engaging	Less engaging	Less engaging	Less comfortable	Same	Somewhat more comfortable	Less comfortable						Somewhat limited	Severely limited	Same	Same	Same	Somewhat limited
2020-06-01 18:06:15	2020-06-01 18:13:41	100	446	True	2020-06-01 18:13:42	Pathways Medical	Pre-clerkship	Pathways pre-clerkship courses		3 hours	3 hours	3 hours		Somewhat limited	Somewhat limited	Somewhat enhanced	Same	Somewhat enhanced	Same				I've found that now more than in live classes, all the main points of the CBCL session are actually explained - it seems that the time crunch and somewhat more organized nature of being virtual lends for actually completing CBCL cases	Faculty who don't know how to best utilize/simply use the technology	Somewhat enhanced	Same	Same	Same	Same	Same		Much more engaging	Less engaging	Same	Same	Same	Same	Same	Somewhat limited	Severely limited	Somewhat limited	Somewhat limited	Somewhat limited
2020-06-01 18:10:54	2020-06-01 18:17:46	100	412	True	2020-06-01 18:17:46	Pathways Medical	PCE	Virtual Radiology course,AISC,Clerkship-specific Online Modules		4 hours	6 hours	1 hour		Severely limited		Somewhat enhanced	Somewhat enhanced	Same	Somewhat limited	Somewhat limited					Severely limited	Severely limited	Severely limited	Same	Somewhat more negative	Somewhat more negative		Less engaging	Less engaging	Less engaging	Much less comfortable	Much less comfortable	Much less comfortable	Much less comfortable						Severely limited	Severely limited	Severely limited	Somewhat limited	Somewhat limited	Somewhat limited
2020-06-01 18:08:03	2020-06-01 18:18:23	100	620	True	2020-06-01 18:18:23	Pathways Dental	Pre-clerkship	Pathways pre-clerkship courses		1 hour	2 hours	2 hours	I think the best virtual class would limit the amount of time spent passively watching videos or instructors. I also do not find mandatory Q & A sessions very useful, they feel like forced office hours and it’s very easy to lose focus. I think the set-up we have with H2 whereby we complete cases with table mates is good.	Somewhat limited	Severely limited	Severely limited			Somewhat limited				The focused on having us work through cases with each other rather than passively watch a lecture or videos.	I always had a hard time focusing on classes in which we were just watching a lecture or Q & A sessions where they were just going through questions quickly.	Somewhat limited	Severely limited	Severely limited	Somewhat limited	Somewhat more negative	Somewhat more negative	Obviously the relationships with faculty took the biggest hit, as we never met any of them in person. It’s harder to form a relationship over Zoom, especially in a class setting. I’m happy that I had a lot of class time with my peers before this because I think it made things less awkward, but I’m definitely worried for first-years next year.	Less engaging	Much less engaging	Much less engaging	Somewhat more comfortable	Less comfortable	Did not use	Did not use				Same
2020-06-01 18:08:53	2020-06-01 18:20:59	100	726	True	2020-06-01 18:21:00	Pathways Medical	Post-PCE student	Essentials of the Profession II,AISC		3 hours	2 hours	1 hour	Lots of discussion with break out groups. Less intimidation to speak up without feeling like you're in front of the whole class.	Somewhat limited	Somewhat limited	Same		Severely limited	Somewhat limited	Same			Lots of interaction, being able to interact with faculty	I simply ignored the computer and did other things if lecturers weren't engaging. This is the challenge--there's a higher bar for keeping students' attention.	Somewhat limited	Severely limited	Same	Somewhat limited	Same	Somewhat more negative	It stops us from engaging with peers we're only acquaintances with or don't know very well	Same	Same	Less engaging	Somewhat more comfortable	Somewhat more comfortable	Somewhat more comfortable	Same
2020-06-01 18:02:37	2020-06-01 18:21:42	100	1145	True	2020-06-01 18:21:42	Pathways Medical	Pre-clerkship	Pathways pre-clerkship courses		1 hour	3 hours	1 hour	I really appreciate the ability to self-pace, which I feel is an advantage in online learning environments over virtual environments. Virtual CBCL might be more useful if students could work on an entire case (without answers) on their own, and then come together for an hour to review and watch an answers/discussion video pre-recorded by faculty. I sometimes find that the virtual CBCL goes too fa…	Same	Somewhat limited	Same	Same		Somewhat limited				Complex cases, integration sessions --&gt; both tested our learning beyond the prep and supported our clinical intuition with faculty guidance.	Long classes (2+ hours on Zoom) are very hard to concentrate for virtually. I wasn't as able to absorb material and felt disengaged.	Somewhat limited	Severely limited	Severely limited	Severely limited	Somewhat more negative	Somewhat more negative	Since I don't know the faculty, I feel less invested in the learning and know that they won't get to know me or assess my abilities as well.	Less engaging	Less engaging	Much less engaging	Same	Much less comfortable	Much less comfortable	Much less comfortable	Same	Severely limited	Same	Somewhat limited	Somewhat limited
2020-06-01 18:14:36	2020-06-01 18:24:23	100	587	True	2020-06-01 18:24:24	Pathways Medical	Post-PCE student	Essentials of the Profession II,AISC,COVID Curriculum Elective		2 hours	3 hours	3 hours		Somewhat limited	Somewhat limited	Same	Same	Same	Same					Long days of lectures - really hard to pay attention for 3-4 hours of lectures a day especially when you’re at home. Also breaking into small groups but not giving enough time for the groups to address the questions made it difficult to learn much from the small groups.	Somewhat limited	Somewhat limited	Somewhat limited	Somewhat limited	Same	Same		Less engaging	Less engaging	Much less engaging	Much less comfortable	Much less comfortable	Somewhat more comfortable	Much less comfortable
2020-06-01 18:00:52	2020-06-01 18:25:20	100	1468	True	2020-06-01 18:25:21	Pathways Medical	Pre-clerkship	Pathways pre-clerkship courses		2 hours	4 hours	1 hour	Less remote collaboration with peers, more live zoom time so as to have more time with faculty to ask questions. More practice problems aside from general readings to do on one's own time. 30 minutes set aside after class to ask more niche questions or clarifying questions.	Severely limited	Severely limited	Same	Severely limited						CBCL cases were done in real time, professors succinctly summarized treatment/diagnostic key points, time was allotted for questions.	Too much stimulation from multiple sources: chat rooms, presentations, looking physically at the presenters as they spoke, etc. These create much chaos and confusion and makes it very easy, while looking at the chat for example, to miss a sentence or two that is being spoken, and it then becomes very easy to get completely lost in the conversation. Not having time to answer questions or clarify c…	Severely limited	Severely limited	Severely limited	Severely limited	Much more negative	Somewhat more negative	For homeostasis 2, there was no allocated time for students and professors to get to know one another. For example, having one-on-one sessions with students and the course director for each society would be very helpful to assess where each student is coming from, what challenges they might experience and/or what niche questions they might have that they otherwise might not want to share in large…	Less engaging	Much less engaging	Less engaging	Less comfortable	Less comfortable	Did not use	Much less comfortable	Severely limited	Severely limited	Same	Same	Same
2020-06-01 18:16:30	2020-06-01 18:28:13	100	702	True	2020-06-01 18:28:13	Pathways Medical	Pre-clerkship	Pathways pre-clerkship courses		1 hour	4 hours	2 hours	Ideal virtual learning involves small groups where everyone can openly participate. I enjoy when we are covering cases and there are built in pauses to think and discuss a question with your group.	Somewhat limited	Somewhat limited	Somewhat limited	Same	Somewhat limited	Somewhat enhanced				Engaged students in a discussion, kept materials brief when possible, limited questions that weren't pertinent to the core material	Very large group sessions and/or lectures are very easy to get distracted in, hard to maintain focus and engagement with the material	Severely limited	Severely limited	Somewhat limited	Severely limited	Somewhat more negative	Somewhat more negative	It is impossible to maintain relationships in the same way without the in-person interactions. Relationships are very superficial and difficult to grow, especially with people that we have never met in person before	Same	Less engaging	Much less engaging	Less comfortable	Same	Same	Same	Somewhat limited	Severely limited	Somewhat limited	Same	Same
2020-06-01 18:10:15	2020-06-01 18:33:46	100	1411	True	2020-06-01 18:33:46	Pathways Medical	Pre-clerkship	Pathways pre-clerkship courses		3 hours	3 hours	1 hour	Breakout rooms for CBCL work well shorter classes seem to work well (even if still in front of computer for 4 hours)	Somewhat limited	Somewhat limited	Greatly enhanced	Severely limited	Somewhat limited	Same				Recorded lectures (i.e. lecture format not cbcl format) have made learning much easier	On-your-own cbcl sessions have not worked in my opinion	Somewhat limited	Severely limited	Somewhat limited	Somewhat limited	Somewhat more negative	Somewhat more negative	Relationships with faculty who showed concern, empathy, and care improved. Relationships with new faculty are much worse. The faculty should still make an effort to get to know the students (i.e. people's names, group sessions offline to get to know each other, etc.)	Same	Less engaging	Much less engaging	Same	Same	Same	Same	Severely limited	Severely limited	Same	Same	Same
2020-06-01 18:27:14	2020-06-01 18:37:08	100	594	True	2020-06-01 18:37:09	HST	PCE	HST pre-clerkship courses,Virtual Clinical Elective		3 hours	2 hours	1 hour	Small group case discussions are great.	Somewhat enhanced		Somewhat enhanced	Somewhat limited	Same	Same	Same			Small groups were good - faculty could learn our names and answer questions as they came up on the fly.		Same	Same	Somewhat limited	Same	Somewhat more positive	Somewhat more positive	I felt like faculty did a better job of remembering names and facilitating discussions over Zoom.	Much more engaging	More engaging	More engaging	Somewhat more comfortable	Somewhat more comfortable	Same	Somewhat more comfortable						Somewhat limited	Severely limited	Same	Same	Same	Same
2020-06-01 18:56:16	2020-06-01 19:17:36	100	1279	True	2020-06-01 19:17:36	Pathways Medical	Pre-clerkship	Pathways pre-clerkship courses		2 hours	2 hours	2 hours		Somewhat limited	Somewhat limited	Somewhat limited	Same	Severely limited	Somewhat limited				I think having small group discussions have been the most conducive to enhancing learning -- as in groups less than 6 people, otherwise people don't feel the same responsibility to speak up and participate, and using the capabilities available to us via Zoom (e.g., videos, annotations, polls) in order to increase engagement.	Large style lectures with limited engagement were harder to focus on, especially once Zoom fatigue hit in. If they were recorded, I would have to go back and listen to them later, and if they were not, I would have missed a part of the material I hoped to have gotten.	Somewhat limited	Severely limited	Somewhat limited	Severely limited	Somewhat more negative	Somewhat more negative	It's harder to meet and get to know faculty in a meaningful way. Even with virtual connections, it just does not feel the same. It is the same with our peers. Other than small group discussions, it is harder to keep in touch with classmates that we were not already friends with, and once Zoom fatigue hit, it was harder to form relationships with anyone via that medium.	Same	Same	Less engaging	Less comfortable	Same	Did not use	Same	Somewhat limited	Severely limited	Same	Same	Somewhat limited
2020-06-01 19:08:35	2020-06-01 19:30:00	100	1285	True	2020-06-01 19:30:00	HST	Graduating student	Clinical Capstone,Other	BWH Ultrasound Elective	4 hours	2 hours	1 hour	Needs to be collaborative, not just following along with lectures. I'm not sure the best way to do it, but need to create a learning environment where it is very easy with a low threshold to ask questions and contribute ideas, even for those who tend to be more shy.	Somewhat limited		Somewhat limited		Same	Somewhat limited				Lecture slides were very clearly laid out and organized, so I felt that the pace was manageable which decreases the activation energy to try to figure out how to best ask a question or contribute an idea. Breakout rooms can be very good when they are actually used to work on or discuss something useful (I have been in breakout rooms that felt like they were done for the sake of saying they had do…	Fast paced, busy slides with not many built in opportunities to ask questions or lectures where it feels difficult to interrupt - it's already difficult to interrupt in class, but it is way more awkward to do virtually, so these lectures were not as good of learning and felt almost like watching a video lecture.		Severely limited	Somewhat limited	Somewhat limited	Same	Somewhat more negative	Less daily interaction just means you don't develop as close of friendships and the same degree of camaraderie with your classmates. I already knew most of the faculty by the point this all started, so didn't effect my relationships.	Same	Same	Less engaging	Less comfortable	Less comfortable	Somewhat more comfortable	Less comfortable
2020-05-25 23:42:19	2020-06-01 19:40:27	100	590287	True	2020-06-01 19:40:27	Pathways Medical	Pre-clerkship	Pathways pre-clerkship courses		1 hour	1 hour	1 hour	Live CBCL with breakout rooms; no live lecture. OR, recorded CBCL that we can work on individually (with no group work if we don’t want) and then a live CBCL later in the day. No live, mandatory-attendance Q&A sessions.	Somewhat limited	Somewhat limited	Severely limited			Same				Live CBCL where the professor answers the question clearly and writes on the slide	It’s very hard to pay attention to pure lectures, and Q&A sessions aren’t useful if you don’t have any questions and tend to get confused by others’ questions. The classes need participation, like how virtual H1 was.	Somewhat limited	Severely limited	Somewhat limited	Somewhat limited	Somewhat more negative	Somewhat more positive	It’s hard to have virtual class taught by professors I’ve never met in person; I feel little connection to them and it’s harder to pay attention. I like interacting with my peers virtually though because the cliquishness is gone.	Same	Less engaging	Much less engaging	Less comfortable	Less comfortable	Did not use	Did not use	Severely limited	Severely limited	Somewhat enhanced	Somewhat limited	Somewhat limited
2020-06-01 19:30:06	2020-06-01 19:42:37	100	751	True	2020-06-01 19:42:37	Pathways Medical	Pre-clerkship	Pathways pre-clerkship courses		2 hours	4 hours	3 hours		Severely limited	Severely limited	Same								I disliked the prerecorded CBCL sessions because there was no interactivity and required more coordination between students	Somewhat limited	Severely limited	Severely limited	Somewhat limited	Much more negative	Same		Less engaging	Same	Less engaging	Did not use	Less comfortable	Did not use	Less comfortable	Severely limited	Severely limited	Somewhat limited	Somewhat limited	Somewhat limited
2020-06-01 19:33:49	2020-06-01 19:52:05	100	1095	True	2020-06-01 19:52:05	Pathways Dental	Pre-clerkship	Pathways pre-clerkship courses		1 hour	3 hours	2 hours	I see great potential for our education to become more efficient. 1) Clear-cut preparation for class each day, that can be completed in no more than 3 hours. 2) 2 hours of pre-recorded, interactive lectures by faculty. These would be thought provoking, and not in classical lecture format. 2a) If lecture format is necessary (as it sometimes is!), lectures would have breaks every 30 minutes for str…	Same	Somewhat limited	Same	Somewhat enhanced				Severely limited	In-Class interaction with faculty has suffered, while CBCL discussions have been mostly the same!	I feel that when I am given pre-recorded lectures, I can move at my own pace. This allows me to maintain attention for longer than I do in a traditional setting. I also like that we are given more direct answers. It is important that we spend time thinking through and discussing questions, but once we have exhausted our imaginations and intellect having a concise answer is extremely important to …	I dislike the current live-session CBCL format, because it seems too repetitive to me. Faculty give us several minutes to discuss what ideas we have for a case then ask us to repeat that conversation in front of the entire class - this repetition makes staying focused difficult. Providing explanations instead of asking multiple members of the class to recount possibilities would be preferable.	Somewhat limited	Severely limited	Severely limited	Somewhat limited	Much more negative	Somewhat more negative	With peers: More difficult to develop growing relationships with medical students, and with my dental classmates. With faculty: The only interaction we have with them is quick and focused on class. No personal touch.	Much more engaging	Less engaging	Same	Same	Same	Did not use	Less comfortable	Somewhat limited	Severely limited	Same	Severely limited	Somewhat enhanced
2020-06-01 19:45:22	2020-06-01 20:01:40	100	978	True	2020-06-01 20:01:41	Pathways Medical	Post-PCE student	Essentials of the Profession II,Clerkship-specific Online Modules		2 hours	5 hours	1 hour	Lectures work very well virtually also have had good experiences in small group discussions Opportunities: more chances for people to participate via chat function without taking time out - can compile more questions easily virtual participation may be less intimidating than in person participation	Somewhat limited		Somewhat enhanced		Somewhat limited	Same	Somewhat enhanced			additional information via chat bar lectures that utilized technology such as poll and raise hand function	hard to read social cues on video - flow of small group was impaired	Somewhat limited	Somewhat limited	Same	Severely limited	Same	Same	n/a	Less engaging	Less engaging	Less engaging	Somewhat more comfortable	Somewhat more comfortable	Less comfortable	Somewhat more comfortable
2020-06-01 19:47:19	2020-06-01 20:04:52	100	1052	True	2020-06-01 20:04:52	Pathways Medical	PCE	AISC,COVID Curriculum Elective,Clerkship-specific Online Modules		3 hours	4 hours	1 hour		Somewhat limited	Somewhat limited	Somewhat limited	Somewhat limited	Somewhat limited	Somewhat limited	Somewhat limited			Small group discussions and projects were helpful Encouraging students to keep video on to stay engaged	Less engaging with videos off	Severely limited	Severely limited	Severely limited	Severely limited	Somewhat more negative	Somewhat more negative	Less able to form personal connections with people	Less engaging	Less engaging	Less engaging	Less comfortable	Less comfortable	Less comfortable	Less comfortable						Somewhat enhanced	Somewhat limited	Same	Same	Same	Same
2020-06-01 19:54:39	2020-06-01 20:09:53	100	914	True	2020-06-01 20:09:54	Pathways Medical	Post-PCE student	AISC,COVID Curriculum Elective		3 hours	3 hours	2 hours	I think biggest opportunities are in small group breakout sessions with a TA or faculty member. Its nice to have large group to start and go over any announcements and highlights of the material and then break into small group discussions. It's typically to difficult to jump in with questions / discussion when there is 60+ people on a Zoom. but groups of 5-10 work well and discusses are productiv…	Severely limited	Severely limited	Somewhat limited	Somewhat limited	Severely limited	Somewhat limited				I highlighted this in a previous response, however small group discussions are key for interactive learning. Many of us came to Harvard for case-base small group learning and I found it to be amazing during first-year. I feel we retain much more knowledge when we are in small groups and engage in discussions and this just does not happen on a virtual setting. in small groups video should be on to…	Similarly, when there is large group lecture based virtual format. I do not see much utility. Although when speakers have come via Zoom in the past and talked about a topic or their clinic / research I thought it was great.	Severely limited	Severely limited	Somewhat limited	Somewhat limited	Much more negative	Much more negative	I don't know if negative is the right word here, rather the relationships are not a strong and its very difficult to form a bond with a faculty member. I don't feel that anything can replace the in-class room CBCL sessions. They are an amazing opportunity for learning, working with your classmates and interactive with your faculty in a way that is just not possible.	Less engaging	Less engaging	Much less engaging	Much less comfortable	Much less comfortable	Same	Less comfortable
2020-06-01 19:52:57	2020-06-01 20:29:36	100	2199	True	2020-06-01 20:29:36	Pathways Medical	Pre-clerkship	Pathways pre-clerkship courses		1 hour	1 hour	2 hours	Try to simulate CBCL online. So live lecture with professors with time to meet as tables to go over problems.	Severely limited	Severely limited	Somewhat limited	Severely limited	Severely limited	Severely limited				Faculty were responsive to questions.	Faculty were not getting to questions. I felt like I didn't know my faculty. It felt hard to stop the class to ask a question if I didn't understand something.	Somewhat limited	Somewhat limited	Somewhat limited	Somewhat limited	Somewhat more negative	Somewhat more negative	I feel like I don't know my faculty and go to them with issues or problems that I have. I don't get to have non-chalant interactions with my peers like I would if I saw them walking in TMEC or Vandy.	Less engaging	Less engaging	Much less engaging	Less comfortable	Much less comfortable	Somewhat more comfortable	Same	Severely limited	Severely limited	Somewhat limited	Somewhat limited	Severely limited
2020-06-01 19:46:44	2020-06-01 21:35:24	100	6520	True	2020-06-01 21:35:24	Pathways Medical	Post-PCE student	Essentials of the Profession II,AISC		5 hours	7 or more hours	2 hours	The ideal virtual class will have everyone involved and be discussion based. While lectures are nice and can be catered easily to the masses with slides, they are not conductive to my learning because I need to be more engaged in the conversation. I think the biggest opportunity for virtual learning is a combination of lecturing with key concepts being reviewed with breakout sessions throughout t…	Somewhat enhanced	Somewhat limited	Same	Somewhat enhanced	Same	Same				They had breakout sessions with small groups (~15 people) and then more intimate discussions with 2-3 classmates also occurred. This set up allowed us to get to know our classmates in general, but then to also talk with each other one on one.	Larger group sessions that were more lectured-based made it more difficult to remain engaged.	Somewhat limited	Severely limited	Same		Somewhat more positive	Same	I feel like I have more access to them in terms of asking for advice.	More engaging	Less engaging	More engaging	Same	Same	Same	Same
2020-06-01 22:26:24	2020-06-01 23:01:20	100	2096	True	2020-06-01 23:01:21	HST	Pre-clerkship	HST pre-clerkship courses		3 hours	4 hours	1 hour	Components of online learning that I enjoyed and thought were effective included Zoom polls, online patient interactions, small group sessions on cases, and breaks between lectures every 30 minutes to 1 hour.	Somewhat limited		Severely limited		Same	Same		Somewhat limited	Patient interactions	Transition to virtual learning was smooth when professors laid out procedures for asking and answering questions. It was helpful to have recordings of the lectures so that students from different time zones can work at reasonable times and so that we could go back to them for review. I prefer this for classes even when we are able to return to the classroom.	It was hard to follow lectures if the powerpoints were not posted beforehand. It was also difficult to stay focused if there were no breaks for more than 1 hour. Long tests and quizzes on canvas were also difficult to complete, especially if there were lots of boxes to fill. Tests that we can download and type into the document were easier to take.	Somewhat limited	Severely limited	Same	Somewhat limited	Somewhat more negative	Somewhat more negative	When faculty have to present slides on zoom, I think it hinders their ability to view student videos and assess they are participating. Being in a different time zone, I also attended lecture much less than normal and had less opportunity to ask questions. I also have much less opportunity to speak with my peers since we're missing conversations between classes.	Less engaging	Less engaging	Much less engaging	Same	Same	Somewhat more comfortable	Same
2020-06-01 22:35:49	2020-06-01 23:07:14	100	1885	True	2020-06-01 23:07:14	Pathways Medical	Pre-clerkship	Pathways pre-clerkship courses		1 hour	3 hours	3 hours	During live sessions: use of breakout sessions with continuity of who is placed in small groups. Faculty making it clear who should respond to a question (e.g. which table) to avoid long pauses. Make sure that faculty have access/know-how so that they can annotate online lectures (whether live or recorded) Opportunities: involvement of people around the country/world for things like patient clini…	Same	Same	Same	Somewhat limited	Somewhat limited	Somewhat limited						Somewhat limited	Severely limited	Severely limited	Severely limited	Same	Same	I really respect and appreciate how much the faculty are invested in maintaining our medical education and a sense of community. For the courses that have been entirely online I do not feel as though we know each other as well on a personal level.	Same	Less engaging	Less engaging	Less comfortable	Less comfortable	Did not use	Less comfortable	Severely limited	Severely limited	Same	Same	Somewhat limited
2020-06-01 23:28:01	2020-06-01 23:47:35	100	1173	True	2020-06-01 23:47:35	Pathways Medical	Graduating student	Clinical Capstone		2 hours	3 hours	2 hours	I really enjoyed the break-out sessions because I was able to meet new people who I may not have otherwise. I think keeping each section relatively brief is especially important in remote learning- for example, 30 minutes exploring a concept, 10 minutes in a small group, etc. in order to be able to maintain attention.	Same		Same	Somewhat limited	Somewhat limited					Engaging, usually somewhat interactive. I don't know if I saw sessions that were more impactful done remotely than in-person.	technical issues, couldn't maintain attention when uninteresting	Somewhat limited	Somewhat limited	Somewhat limited	Same	Same	Somewhat more negative	With in-person classes, it was the side conversations before or after class which I looked forward to. Those are no longer possible. that said, in small groups that are randomly chosen, I was able to meet or talk to people I didn't know as well which was a plus for virtual.	Same	Same	Less engaging	Less comfortable	Less comfortable	Same	Less comfortable
2020-06-02 01:32:34	2020-06-02 02:05:23	100	1968	True	2020-06-02 02:05:23	Pathways Medical	Pre-clerkship	Pathways pre-clerkship courses,Other	Medical Language Course	1 hour	5 hours	2 hours		Somewhat limited	Somewhat limited	Somewhat limited	Severely limited		Same						Somewhat limited	Severely limited	Somewhat limited	Somewhat limited	Somewhat more negative	Somewhat more negative	Less contact	Same	Less engaging	Less engaging	Same	Much less comfortable	Did not use	Did not use	Severely limited	Severely limited	Somewhat limited	Same	Somewhat limited
2020-06-02 08:51:03	2020-06-02 09:13:20	100	1337	True	2020-06-02 09:13:21	Pathways Medical	PCE	AISC,COVID Curriculum Elective,Clerkship-specific Online Modules		7 or more hours	2 hours	2 hours	I really need people to fully, lucidly understand the burden put on people of color on 2020. I just got notification about an alt right “pride fall” movement in which lgbtqia+ leaders will be online and physically targeted during pride month. This isn’t about self care or exercise after a grueling 8 hour straight day of zoom calls. This is about letting students turn video off, not cold calling s…	Somewhat limited	Somewhat limited	Somewhat limited	Somewhat limited	Somewhat limited	Somewhat limited					Teachers seem to take genuine joy in cold calling and it’s unsettling.	Somewhat limited	Somewhat limited	Somewhat limited	Somewhat limited	Somewhat more negative	Same		Same	Same	Same	Same	Same	Same	Same						Same	Same	Same	Same	Same	Same
2020-06-02 09:02:41	2020-06-02 09:21:50	100	1148	True	2020-06-02 09:21:50	Pathways Medical	Post-PCE student	AISC		2 hours	4 hours	1 hour	An ideal virtual class minimizes screen time for didactics/lecture. 2-3 hours is often the max amount of time I could pay full attention. A longitudinal project that acts as a forcing function to engage with material and a potential deliverable at the end is great. That may be tough for the basic pre-PCE courses, but it would be awesome if the AISC's ended with something that could be potentially…	Somewhat limited	Somewhat limited	Somewhat limited	Somewhat limited	Somewhat limited	Somewhat limited	Somewhat limited			The instructor made it as interactive as possible. The lectures were kept short and the bulk of our work was done outside with peer group meetings to work on a longitudinal group project that forced us to engage with course concepts.	Very long lectures in a topic that was very high-level basic science many of us were not acquainted with. It made it really tough to be engaged and pay attention, especially when the material felt so far out of reach.	Somewhat limited	Severely limited	Somewhat limited	Somewhat limited	Somewhat more positive	Somewhat more positive	A recognition that these are ever-changing times, we're all in it together, and we appreciate how hard the faculty has been working to provide robust virtual learning!	Less engaging	Less engaging	Much less engaging	Same	Same	Same	Same
2020-06-02 09:15:02	2020-06-02 09:24:40	100	577	True	2020-06-02 09:24:40	Pathways Medical	Post-PCE student	Essentials of the Profession II,COVID Curriculum Elective		2 hours	4 hours	1 hour	prep beforehand, short lecture (&lt;1hour), self-directed learning after. biggest opporrunity for online learning applies to the prep before lecture, and the directed learnign after lecture through modules or other online platforms	Severely limited		Somewhat enhanced		Somewhat limited					well-prepared lectures with good shared PPT slides	mostly talking, unhelpful ppt slide	Same	Same	Same	Same	Same	Same		Same	Same	Same	Same	Same	Same	Same
2020-06-02 09:31:28	2020-06-02 09:48:11	100	1003	True	2020-06-02 09:48:12	Pathways Medical	PCE	Virtual Radiology course,AISC,Clerkship-specific Online Modules		3 hours	4 hours	1 hour	I think the radiology course was a fantastic example: limited large group lecture, reasonable amounts of prepartory material, and 1-2 hours of small group lecture with more opportunity for engagement. The telemedicine course was also a good example - asynchronous, with time to work when it was convenient for the student, but with "activeness" built in through questions to answer etc.	Somewhat limited		Same		Same	Somewhat limited	Same			Virtual lecture works really well to transmit info as long as they are engaging, and kept to about an hour. longer than that and it is really hard to stay engaged. Small group sessions (1 presenter and ~10 students) in a tutorial format worked really well.	boring slides /disorganized slides with technical issues for 2+ hrs straight does not work. Its challenging too when the presenter is monitering the chat on zoom too and randomly stops to answer questions without repeating the question or connecting it to where in their presentation it realates. It worked better when a second faciltator answered questions directly in the chat as they came up in r…	Somewhat limited	Severely limited	Somewhat limited	Somewhat limited	Somewhat more positive	Same	virtual engagement with faculty has been more informal, understanding, and less heirarchical, which has improved things	Less engaging	Less engaging	Less engaging	Much less comfortable	Less comfortable	Same	Less comfortable						Same	Severely limited	Same		Somewhat limited	Somewhat limited
2020-06-02 10:15:00	2020-06-02 10:44:35	100	1774	True	2020-06-02 10:44:35	Pathways Medical	Pre-clerkship	Pathways pre-clerkship courses		3 hours	4 hours	2 hours	Mostly self-driven driven learning with lots of interactive modules (i.e. Articulate quizzes, NEJM clinical exercises). Some small group time in the CBCL format Large group time should be used like the H2 integrative sessions with PollEv questions followed by explanations. Basically, interactive learning with frequent low-stakes assessments and rapid feedback	Same	Somewhat limited	Same		Somewhat limited	Somewhat limited				Flexible, responsive faculty. Modifications to assessment format.	Decisions should be made with students and the reasons for those decisions must be explained and defended in the face of reasonable criticism.	Somewhat limited	Severely limited	Somewhat limited	Somewhat limited	Much more negative	Somewhat more negative	You can't build quality relationships with faculty, face time is limited and very little opportunities to connect with them outside of strictly academics. With peers, I have lost touch with anyone I wasn't already closer with. This was the time in the year we were beginning to make real friendships, not just holding on to the ones we formed by proximity during orientation. It has been difficult t…	Same	Same	Same	Same	Same	Less comfortable	Less comfortable	Severely limited	Severely limited	Same	Somewhat enhanced	Somewhat enhanced
2020-06-02 10:39:53	2020-06-02 10:56:41	100	1007	True	2020-06-02 10:56:42	Pathways Medical	Pre-clerkship	Pathways pre-clerkship courses		2 hours	2 hours	2 hours	I really like the model that H2 has used. While I do think that having live sessions keeps people accountable, for me the full 3 hours of live sessions in H1 was a long time to sit in front of a screen and pay attention. I think that having 1.5 hrs of live class and then being able to schedule on our own time to collaborate with CBCL teams worked really well. Just as in the classroom, I think thi…	Severely limited	Somewhat limited	Same							Although I'm not someone who participates a lot and I hate cold calling, I do think the most successful classes are those that do something to engage everyone. This can be either picking small groups to answer the questions or doing some kind of poll. I just think that knowing I might be asked to explain my thinking encourages me to actually think more deeply about the questions.	I think some of the sessions that have been basically just lecture end up being way too much information to absorb. Without the stopping points to discuss CBCL-questions or the natural stopping points when people have questions in class, it just feels like a barrage of information that can't possibly be absorbed.	Somewhat limited	Severely limited	Same	Somewhat limited	Somewhat more negative	Same	I think for me personally I feel a lot more pressure to do well on tests in the virtual environment because I feel like its the only metric faculty have to judge me by. I haven't met these faculty and they haven't really gotten to know how I think or reason through problems, as they might do walking around and listening to CBCL conversation in person. This might be in part on me because I haven't…	Same	Less engaging	Much less engaging	Less comfortable	Much less comfortable	Did not use	Same	Somewhat limited	Severely limited	Greatly enhanced	Greatly enhanced	Greatly enhanced
2020-06-02 11:51:30	2020-06-02 12:01:09	100	579	True	2020-06-02 12:01:10	Pathways Medical	Post-PCE student	Essentials of the Profession II,Virtual Clinical Elective		3 hours	2 hours	2 hours	- Group-based discussion, such as CBCL - Minimal lectures - Opportunities for self-reflection and writing	Same	Same	Somewhat limited	Same	Same	Same	Same			- Provided a similar experience to the in-person class setting - Had lots of discussion, with less lecture - Opportunity for self-directed work allowed me to consider my own interests	Having too many lectures leads to greater disengagement with the material in the virtual setting, compared to an in-person setting.	Somewhat limited	Somewhat limited	Somewhat limited	Same	Same	Same		Same	Same	Less engaging	Same	Same	Same	Same
2020-06-02 12:06:15	2020-06-02 12:11:50	100	335	True	2020-06-02 12:11:51	HST	Graduating student	Clinical Capstone,Clerkship-specific Online Modules		3 hours	2 hours	1 hour		Somewhat limited		Somewhat limited									Somewhat limited	Somewhat limited	Somewhat limited	Somewhat limited	Same	Same		Less engaging	Less engaging	Less engaging	Much less comfortable	Much less comfortable	Same	Much less comfortable
2020-06-02 13:30:32	2020-06-02 13:40:27	100	594	True	2020-06-02 13:40:27	Pathways Medical	Post-PCE student	AISC		4 hours	2 hours	1 hour	Less than 3 hours of Zoom class per day, since sitting and listening virtually via Zoom is much less engaging than sitting in class with the physical presence of others. A flipped classroom model might work better for many types of classes in this setting as well.	Same		Same	Greatly enhanced	Somewhat enhanced	Somewhat enhanced	Somewhat enhanced			Zoom time was both valuable and concise. Professors were very engaging and extremely kind and understanding. A clear goal for learning, with assignments that were valuable and easily correlated with that goal, helped to drive self-motivation.				Same		Same	Same		More engaging	Same	Less engaging	Same	Same	Same	Same
2020-06-02 14:10:12	2020-06-02 14:29:37	100	1165	True	2020-06-02 14:29:38	Pathways Medical	Pre-clerkship	Pathways pre-clerkship courses		1 hour	3 hours	1 hour	Going over concrete concepts and learning objectives (particularly those focused on in the exams and wards) and ensuring that we are able to articulate these and apply them to the sorts of questions and/or scenarios with which we will be faced in the coming months. But absolutely minimizing idle group time, and time in which no one has any particular idea of an answer and little productive conver…	Somewhat enhanced	Somewhat limited	Same	Somewhat enhanced						Cut down on extraneous conversations by limiting talk to one person at a time. Set concrete lengths of time for small group discussion by returning students to large group on the clock. Allow for pausing of instructors to discuss lack of clarity.	Inefficiency -- too much time devoted to small group sessions, or to topics which could be covered in far shorter time. Not enough discrete questions -- too much time focused on one cased which might only present 4-5 actual questions. Practice is key, and I've found that, particularly as the questions we face are multiple choice, there is not a tremendous amount of resources for such practice.	Same	Severely limited	Somewhat limited	Severely limited	Somewhat more negative	Same	Less personal contact with faculty has, of course, led to a lesser sense of personal connection.	More engaging	More engaging	More engaging	Less comfortable	Same	Did not use	Less comfortable	Severely limited	Severely limited	Somewhat limited	Same	Somewhat limited
2020-06-02 14:15:45	2020-06-02 14:39:50	100	1445	True	2020-06-02 14:39:50	Pathways Dental	Pre-clerkship	Pathways pre-clerkship courses		2 hours	3 hours	2 hours		Somewhat limited	Same	Somewhat limited	Somewhat limited	Somewhat limited	Somewhat limited						Somewhat limited	Severely limited	Somewhat limited	Severely limited	Somewhat more negative	Somewhat more negative	Although I don't meet with the faculty in-person, I still feel like I have gotten to know them on a somewhat personal level. They almost always have their video on, which makes a huge difference. At first I didn't think videos mattered, but actually it makes world of a difference in connecting with a person and actually building some kind of relationship. This goes for both faculty and students. …	Less engaging	Less engaging	Less engaging	Same	Same	Same	Same	Severely limited	Severely limited	Somewhat limited	Same	Somewhat limited
2020-06-02 15:44:23	2020-06-02 15:52:29	100	486	True	2020-06-02 15:52:29	Pathways Medical	Pre-clerkship	Pathways pre-clerkship courses		3 hours	3 hours	1 hour	I prefer live classes with interactive elements (like live polling or breakout sessions). If it's going to be lecture-style I would rather have it pre-recorded so I can watch it in my own time. For break out sessions, groups between 4 and 6 students work best because any more and then it becomes difficult for everyone to participate equally.	Same	Same	Severely limited								I find it extremely difficult to pay attention in lecture style classes with no interactive elements.	Somewhat limited	Somewhat limited	Somewhat limited	Same	Somewhat more negative	Somewhat more negative	I still feel like I have good connections with my friends, but I seem them less often. With faculty, I have even less one on one time (but I also don't seek out extra attention).	Less engaging	Same	Much less engaging	Much less comfortable	Less comfortable	Less comfortable	Much less comfortable	Somewhat limited	Severely limited	Same	Same	Same
2020-06-02 15:09:47	2020-06-02 15:54:53	100	2706	True	2020-06-02 15:54:54	Pathways Dental	Graduating student			3 hours	4 hours	2 hours	I would like to see the professor's body movements and expressions when explaining a concept or answering one of our questions. I find it difficult to learn when I only see my professor's face and a mirror of his/her screen.	Severely limited	Somewhat limited	Somewhat limited	Severely limited	Somewhat limited	Somewhat limited	Somewhat limited			I can go back to the recorded saved lecture and review a slide or a set of slides that I didn't fully understand or grasp. You can't do this in a in-person lecture unless the professor is recording the audio while he speaks and then uploads it to the class website.	Staring at a screen for hours can become uninteresting. Less motivation to participate. Can't interact with peers.	Severely limited	Severely limited	Somewhat limited	Severely limited	Same	Same		Less engaging	Less engaging	Less engaging	Less comfortable	Less comfortable	Same	Much less comfortable
2020-06-02 19:56:52	2020-06-02 20:04:47	100	475	True	2020-06-02 20:04:48	Pathways Dental	Pre-clerkship	Pathways pre-clerkship courses		2 hours	4 hours	3 hours		Same	Same	Somewhat limited	Severely limited		Somewhat limited				clear expectations and communication of material	did not write notes on shared screen, no time for students to ask questions. could not keep focus, came away confused	Somewhat limited	Severely limited	Severely limited	Severely limited	Somewhat more negative	Much more negative	less contact and relationship building. feel distanced and more isolated.	Less engaging	More engaging	Much less engaging	Same	Less comfortable	Did not use	Less comfortable	Same	Severely limited	Somewhat enhanced	Greatly enhanced	Greatly enhanced
2020-06-03 09:44:07	2020-06-03 10:12:19	100	1691	True	2020-06-03 10:12:19	Pathways Medical	PCE	AISC,COVID Curriculum Elective,Clerkship-specific Online Modules		3 hours	2 hours	1 hour	I think more utilization of the breakout sessions. Large group sessions, even if they are meant to be interactive, often turn into a lecture. Virtual classes should be interactive and keep a pace that moves the conversation forward. People should be given a chance to speak in class and the chat function should be monitored/looked at.	Somewhat limited	Same	Same	Same	Somewhat limited	Somewhat enhanced	Somewhat limited			They were almost like chalk talks, and the content was shared succinctly with a summary in the end. The chat function was utilized well. There were breakout sessions for the right amount of time and then groups were called on to share in an open and easy way.	There was a lot of silence and the session went on for too long. The core content was then rushed through. The interactive components were not very interactive and didn't elicit student comments.	Same	Severely limited	Somewhat limited	Severely limited	Somewhat more negative	Somewhat more negative	I just have less one-on-one interactions with them, so it makes it difficult to get to know them. Also, classes seem to be larger so there are less opportunities to speak up in class.	Same	Same	Much less engaging	Less comfortable	Same	Same	Less comfortable
2020-06-04 08:05:13	2020-06-04 11:00:12	100	10498	True	2020-06-04 11:00:13	Pathways Medical	PCE	Virtual Radiology course,AISC,COVID Curriculum Elective,Clerkship-specific Online Modules		3 hours	4 hours	1 hour	In an ideal virtual class there will be lots of time spent in small (4-6 person) breakout groups discussing cases and getting the chance to interact with peers, rather than just staring at a lecture screen. Some time back together as a large group sharing answers and filling in learning topics would be helpful, as well, but its best when broken up by time spent in group work.	Somewhat limited		Somewhat limited		Same		Same			Case base learning - especially when we were split up for chunks of time in smaller groups went well.	Classes where we were just lectured at for an hour or two or three did not go as well. When staring at the computer screen for class, it is very easy to zone out or get distracted by other things on the computer screen. Its best when the class is interactive and engaging - even if this is just the instructor frequently asking the audience questions and answering questions from the audience. It's …	Somewhat limited	Severely limited	Somewhat limited	Somewhat limited	Somewhat more negative	Somewhat more negative	There isn't as much of an opportunity to form relationships with peers or faculty in the virtual setting. Time spent in smaller groups with peers can be helpful, but faculty "stopping by" to work with groups doesn't go as well as it does in person. It doesn't feel like faculty get to know you well at all virtually.	Same	Less engaging	Much less engaging	Less comfortable	Less comfortable	Same	Less comfortable
2020-06-04 11:07:55	2020-06-04 11:14:59	100	423	True	2020-06-04 11:14:59	Pathways Medical	Graduating student	Clinical Capstone		5 hours	1 hour			Same		Somewhat limited							virtual classes that went well had more enhanced and engaging lecture slides, focused more on verbal communication/ delivery by the speaker, less on relying on the slides alone	harder to pay attention to zoom sessions that had the speaker just talking for hours and relying on the slide / playing videos for us to watch		Somewhat limited	Same	Somewhat limited	Same	Somewhat more negative	takes away the camaraderie/ fun of seeing your peers in person	Less engaging	Less engaging	Much less engaging	Did not use	Did not use	Did not use	Did not use
2020-06-04 20:34:08	2020-06-04 20:41:29	100	440	True	2020-06-04 20:41:29	HST	Graduating student			3 hours	2 hours	2 hours	alternative modes of engagement than an in person class. share screen from multiple people. sharing screen around the room. easy engagement with whiteboard if anyone can write on it
2020-06-03 08:58:36	2020-06-04 22:43:42	100	135906	True	2020-06-04 22:43:42	Pathways Medical	Pre-clerkship	Pathways pre-clerkship courses		1 hour	1 hour	2 hours	An ideal virtual class would emphasize working live with peers. I have found that to be the best way to keep the material interesting and hold each of us accountable to learning the material in a timely manner. I think question and answer sessions are not useful because everyone has different levels of understanding. I think a better use of time would be to have review sessions that make clear th…	Somewhat enhanced	Somewhat enhanced	Severely limited	Severely limited		Severely limited				Lectures that go well make sure to summarize points clearly and often. Avoid over loaded PowerPoints. Have answers to questions included in the presentation. The best classes have included live group CBCL work. Such as the H2 format of pre-recording videos that can be watched with tablemates.	If it is just a lecture, it can be really hard to stay focus. It's easy to just grab the phone and stop listening.	Severely limited	Severely limited	Severely limited	Severely limited	Same	Same		Much more engaging	More engaging	Much less engaging	Less comfortable	Less comfortable	Did not use	Less comfortable	Severely limited	Severely limited	Somewhat enhanced	Severely limited	Same
2020-06-04 15:06:59	2020-06-04 23:29:02	100	30122	True	2020-06-04 23:29:03	Pathways Medical	Post-PCE student	AISC,Virtual Clinical Elective		3 hours	4 hours	1 hour	I think the key to virtual learning is variety. I was enrolled in both a virtual AISC and clinical elective (Maternal Fetal Medicine at MGH) during the current pandemic. My AISC was only scheduled for 3-4 hours per day, while my MFM sub-I was understandably full-time (10+ hours per day). However, I found my AISC far more exhausting - and far less engaging - than my MFM sub I because my AISC consi…	Somewhat limited		Somewhat enhanced		Somewhat enhanced					I had a wonderful time on my virtual Maternal Fetal Medicine sub I at MGH. I received a lot of one-on-one time with fellows and attendings - possibly even more one-on-one time with my sub I director than I would have experienced in an in-person elective. This longitudinal structure allowed me to grow relatively quickly over a two week period and to join multiple research projects with faculty. Ou…	I had difficulty remaining engaged in my virtual AISC, primarily because it was structured as multiple back-to-back lectures. There was very little variety in the course structure. In addition, our large group discussions consisted of ~70 students, which I think hindered our discussions.	Somewhat limited	Somewhat enhanced	Same	Same	Somewhat more positive	Same	On my virtual sub I, I think I received more one-on-one time with my attendings, which allowed me to incorporate feedback and grow throughout the elective. In addition, I felt comfortable asking for advice on choosing specialties and applying to residency.	Same	Less engaging	Much less engaging	Less comfortable	Less comfortable	Somewhat more comfortable	Less comfortable
2020-06-05 12:53:31	2020-06-05 13:32:04	100	2313	True	2020-06-05 13:32:04	Pathways Medical	Pre-clerkship	Pathways pre-clerkship courses		1 hour	1 hour	1 hour	I think if anything, more time should be spent in small groups. Live Q&A sessions are not useful unless you have a specific question and usually just leads to unnecessary information being given that can be confusing and hard to reconcile with core material. Q&A should be reserved for office hours. Limiting Zoom time as much as possible is important. Three hours has proven for me to be too much a…	Severely limited	Severely limited	Severely limited	Severely limited	Severely limited	Severely limited				I don't think any of them have gone particularly well. None of them have enhanced my learning over in-person class. Reducing large group discussions and live lectures as much as possible is important. Only use Zoom when completely necessary.	Difficult to pay attention outside of small groups.	Severely limited	Severely limited	Severely limited	Severely limited	Much more negative	Somewhat more negative	We don't have much of a relationship with faculty.	Much less engaging	Much less engaging	Much less engaging	Much less comfortable	Much less comfortable	Much less comfortable	Much less comfortable	Severely limited	Severely limited	Severely limited	Severely limited	Severely limited
2020-06-11 13:14:51	2020-06-11 13:26:19	100	688	True	2020-06-11 13:26:20	Pathways Medical	PCE	Essentials of the Profession II,AISC		3 hours	3 hours	1 hour	I think it would be helpful to have some live online learning, but I also appreciate having time on my own to be able to digest thing — whether that means some recorded lectures.	Same	Same	Somewhat enhanced		Somewhat limited	Somewhat enhanced	Somewhat limited		N/A	In some ways, i think that virtual classes enhance participation, especially in the chat, because students feel less inhibited to volunteer an answer when there's some degree of annonymity.	When a faculty member really relies on a breakout room for participation, it stilts the discussion and leads to a lack of participation.	Same	Somewhat limited	Somewhat limited	Same	Same	Somewhat more positive	In someways, I feel that my peers — most of them being in their home environment — are more comfortable and at ease than they in a classroom/clinical space.	Less engaging	More engaging	More engaging	Somewhat more comfortable	Somewhat more comfortable	Somewhat more comfortable	Less comfortable						Same	Severely limited	Same	Same	Same	Same
2020-05-26 16:45:28	2020-05-26 16:50:09	76	281	False	2020-06-02 16:50:36	Pathways Medical	Post-PCE student	HST pre-clerkship courses
2020-05-21 12:47:34	2020-05-21 12:53:09	63	335	False	2020-05-28 12:53:10	Pathways Medical	Post-PCE student			5 hours	5 hours	5 hours
2020-05-21 12:47:46	2020-05-21 13:01:53	63	846	False	2020-05-28 13:02:12	Pathways Dental	Pre-clerkship	Other	Incoming student, N/A	3 hours	3 hours	2 hours	I think my ideal virtual class would just be however close we can get to what a normal year would have looked like at HMS. I’m sure that the group zoom meetings working together with peers will be very helpful. I do want to have significant interaction with professors.	Somewhat limited	Somewhat limited	Same	Somewhat limited	Same	Somewhat limited	Same			N/a	N/a	Same	Severely limited	Somewhat limited	Somewhat limited	Same	Somewhat more negative	None to currently judge on, but I know that I will not be able to form the same type of relationships and closeness with people as I originally hoped in a virtual setting.	Same	Same	Same	Same	Somewhat more comfortable	Same	Same
2020-05-26 21:50:13	2020-05-26 21:57:43	55	449	False	2020-06-02 21:57:58	HST				4 hours	3 hours	2 hours	My ideal virtual class would be interactive with time reserved for lecture and breakout problem solving sessions. There would be in-class real-time polls to check that students are grasping the important topics and a relatively easy way to ask questions. I think that some of the biggest opportunities for online learning are the real-time (potentially anonymous) feedback that a professor can gathe…
2020-05-27 15:30:04	2020-05-27 15:33:10	55	186	False	2020-06-03 15:33:59	HST	Post-PCE student	Virtual Clinical Elective		2 hours	3 hours	2 hours		Somewhat limited		Same	Somewhat limited	Somewhat enhanced	Same	Somewhat enhanced					Same	Somewhat limited	Somewhat limited	Somewhat limited	Somewhat more positive	Same		More engaging	Same	Same	Same	Same	Somewhat more comfortable	Same
2020-06-03 14:25:29	2020-06-03 14:30:18	55	288	False	2020-06-10 14:30:20	Pathways Dental	Pre-clerkship	Pathways pre-clerkship courses		2 hours	4 hours	2 hours		Somewhat enhanced	Somewhat enhanced	Somewhat limited	Somewhat enhanced	Greatly enhanced							Somewhat limited	Severely limited	Same	Severely limited	Somewhat more negative	Somewhat more negative	I have less exposure to faculty and peers and feel like I haven't been able to develop social relationships that make me feel comfortable asking for help.	Less engaging	Much less engaging	Much less engaging	Less comfortable	Much less comfortable	Much less comfortable	Less comfortable	Same	Same	Same	Somewhat enhanced	Somewhat enhanced
2020-05-19 08:19:46	2020-05-19 08:21:35	42	108	False	2020-05-26 08:22:03	Pathways Medical	Pre-clerkship																						Same	Same
2020-05-19 08:24:50	2020-05-19 08:26:34	42	104	False	2020-05-26 08:27:21		Pre-clerkship			3 hours	3 hours																		Much more positive	Much more positive
2020-05-26 17:48:03	2020-05-26 17:48:36	39	32	False	2020-06-02 17:48:49
2020-05-21 13:19:35	2020-05-21 13:22:51	32	195	False	2020-05-28 13:22:52	Pathways Medical	Post-PCE student	AISC,COVID Curriculum Elective		3 hours	2 hours	1 hour		Somewhat enhanced	Somewhat limited	Greatly enhanced	Greatly enhanced	Greatly enhanced	Greatly enhanced				Can immediately message if we have a question. Sometimes was hesitant asking question and stopping flow of class in person	Hard to focus w screens all day	Same	Somewhat enhanced	Somewhat enhanced	Same
2020-05-21 13:00:56	2020-05-22 14:28:26	32	91650	False	2020-05-29 14:28:55	Pathways Medical	Pre-clerkship	Pathways pre-clerkship courses		1 hour	3 hours	2 hours	I really believe that practice questions are the key to learning. Working through a case is nice to learn concepts, but practice questions provide an opportunity to test knowledge before a quiz or exam.	Same	Same	Somewhat enhanced	Same	Same	Somewhat limited						Same	Somewhat limited	Somewhat limited	Same
2020-05-31 22:47:42	2020-06-01 06:04:20	32	26198	False	2020-06-08 06:04:30	Pathways Medical	PCE	Virtual Radiology course,AISC,COVID Curriculum Elective,Clerkship-specific Online Modules		2 hours	7 or more hours	1 hour	Biggest opportunities for learning are active learning in answering questions from knowledge learned from prep work studied independently like the preclinical curriculum.	Same	Same	Same	Same	Same	Same	Same			I learned well virtually when I had to actively recall or answer questions.	Sitting in front of a screen for hours when the content is not engaging and I do not have to participate.	Somewhat limited	Somewhat limited	Somewhat limited	Somewhat limited
2020-06-01 23:39:49	2020-06-01 23:40:53	32	63	False	2020-06-08 23:41:34	Pathways Medical	Pre-clerkship	Pathways pre-clerkship courses		2 hours	2 hours	1 hour
2020-05-19 09:12:45	2020-05-19 09:17:28	25	283	False	2020-05-26 09:17:49	Pathways Medical	PCE	Virtual Clinical Elective		3 hours	5 hours
2020-05-21 12:47:19	2020-05-21 12:49:38	24	139	False	2020-05-28 12:49:39	Pathways Medical	Post-PCE student	AISC		2 hours	3 hours	3 hours	More breakout room to allow for small group learning. All partipants should have video on if connection allows. Utilize annotate feature on zoom to make things interactive.	Somewhat limited		Severely limited		Somewhat limited		Somewhat limited
2020-05-21 12:52:46	2020-05-21 12:59:46	24	419	False	2020-05-28 13:00:10	Pathways Medical	Post-PCE student			2 hours	2 hours	2 hours		Somewhat limited		Same	Severely limited	Same	Somewhat limited	Somewhat limited
2020-05-21 14:28:51	2020-05-21 14:37:36	24	524	False	2020-05-28 14:37:37	HST	Post-PCE student	COVID Curriculum Elective,Virtual Clinical Elective		1 hour	3 hours	1 hour	Well well-structured, with clear assignments and deadlines. Frequent check in sessions with instructor or TA.	Somewhat limited				Somewhat limited
2020-05-21 14:46:22	2020-05-21 14:50:33	24	250	False	2020-05-28 14:51:18	Pathways Medical	Pre-clerkship	Pathways pre-clerkship courses		2 hours	2 hours	2 hours	I think the virtual classes have been as well designed as could be. I really enjoy the small group learning much more than the larger group learning, just because it is more interactive and allows me to pay better attention, which is harder with larger group settings. The record function in Zoom was particularly helpful in Homeostasis 1 for the first years because if we were still confused on som…	Somewhat limited	Somewhat limited	Somewhat limited	Same	Somewhat limited	Somewhat limited
2020-05-21 15:03:41	2020-05-21 15:05:03	24	81	False	2020-05-28 15:05:04	Pathways Medical	Pre-clerkship	Pathways pre-clerkship courses		1 hour	2 hours	2 hours		Severely limited	Same	Same	Severely limited		Somewhat enhanced
2020-05-21 17:12:42	2020-05-21 17:13:55	24	73	False	2020-05-28 17:14:01	Pathways Medical	Graduating student	AISC		2 hours	4 hours	2 hours		Somewhat enhanced	Somewhat limited	Somewhat enhanced	Somewhat enhanced	Same	Same	Same		NA
2020-05-23 11:07:41	2020-05-23 11:10:33	24	172	False	2020-05-30 11:10:34	Pathways Medical	Post-PCE student	COVID Curriculum Elective		1 hour	1 hour	1 hour	Experientially working on a project while learning	Same
2020-05-26 20:43:00	2020-05-26 20:43:53	24	53	False	2020-06-02 20:44:04	Pathways Medical	Post-PCE student	AISC,COVID Curriculum Elective		4 hours	2 hours	3 hours		Same	Same	Somewhat enhanced		Somewhat enhanced
2020-05-27 11:02:13	2020-05-27 11:03:45	24	92	False	2020-06-03 11:04:02	Pathways Medical	PCE	Virtual Radiology course,AISC,Clerkship-specific Online Modules,Other	Telemedicine module	3 hours	3 hours	1 hour		Severely limited		Somewhat limited	Severely limited	Same	Severely limited	Somewhat limited
2020-05-21 12:48:10	2020-05-27 15:27:43	24	527972	False	2020-06-03 15:27:57	HST	PCE	COVID Curriculum Elective,Clerkship-specific Online Modules		3 hours	4 hours	1 hour	Many concise videos which allow for speeding up and repeating	Somewhat limited	Somewhat limited	Somewhat enhanced	Somewhat limited	Somewhat limited	Somewhat limited	Somewhat limited
2020-05-27 15:26:45	2020-05-27 15:29:05	24	139	False	2020-06-03 15:29:41	HST	Post-PCE student	AISC,COVID Curriculum Elective,Clerkship-specific Online Modules		3 hours	2 hours	2 hours	Some lectures with faculty (including class engagement), some individual activities such as reading, watching videos or putting together assignments, some group projects	Somewhat limited	Somewhat limited	Same	Somewhat limited	Somewhat enhanced	Same	Somewhat enhanced	Severely limited	Informal discussions with people in the course
2020-05-27 15:28:06	2020-05-27 15:29:09	24	63	False	2020-06-03 15:29:42	HST	Pre-clerkship	Pathways pre-clerkship courses,HST pre-clerkship courses
2020-06-01 06:59:28	2020-06-01 09:32:31	24	9183	False	2020-06-08 09:32:42	Pathways Dental	Pre-clerkship	Pathways pre-clerkship courses		1 hour	2 hours	1 hour		Same	Somewhat limited	Somewhat limited
2020-06-01 19:19:49	2020-06-01 19:43:35	24	1426	False	2020-06-08 19:43:46	Pathways Medical	Pre-clerkship	Pathways pre-clerkship courses		3 hours	3 hours	2 hours		Somewhat limited	Somewhat limited	Somewhat enhanced	Severely limited		Somewhat limited
2020-06-01 23:36:08	2020-06-01 23:42:18	24	370	False	2020-06-08 23:42:47	Pathways Medical	Pre-clerkship	Pathways pre-clerkship courses		2 hours	3 hours	1 hour	For virtual class, I feel that emphasis on working alone remotely is the strongest activity. Here, having standardized, highly-polished materials yields the best preparation for class. Collaborating with peers remotely has been an improvement compared to in-person class in my opinion, since it allows us to go at our own pace and augment the duration of our conversations.	Greatly enhanced	Somewhat enhanced	Same
[truncated: 79 more columns]
